# Supplementary material for: Genome‐wide association analysis reveals distinct genetic architectures for single and combined stress responses in Arabidopsis thaliana
Source: New Phytol. 2016 Sep 8;213(2):838–51. doi: 10.1111/nph.14165 (PMC5217058; doi:10.1111/nph.14165)
Supplement: Supplementary file 2 — Table S1 Percentage reduction in rosette fresh weight in Arabidopsis thaliana on stress exposure [file NPH-213-838-s002.xlsx]

## Sheet: All
Table S1. Percentage in rosette fresh weight reduced upon stress. Drought&Pieris = drought plus P. rapae, Botrytis&Pieris = B. cinerea plus P. rapae. NA = missing values
Genotype	Accession	Drought	P. rapae	Drought&Pieris	Botrytis&Pieris	P. xyllostella
CS22689	RRS-10	33.923	32.686	20.9225	12.6728	71.5631
CS28007	Aa-0	27.943	31.8541	60.7805	24.2215	13.5913
CS28013	Alst-1	5.95202	12.7217	45.6647	-3.81736	3.34726
CS28014	Amel-1	-5.07894	42.4544	59.1208	11.193	18.9899
CS28017	An-2	26.0825	19.4323	32.6207	17.2935	16.8922
CS28018	Ang-0	24.0384	33.0575	37.5338	9.1752	3.49951
CS28049	Ann-1	27.5094	11.8097	22.4718	-14.5682	27.6194
CS28051	Arby-1	22.2844	59.6967	66.8672	63.1788	NA
CS28053	Ba-1	26.4044	21.6088	32.2448	2.15204	18.8944
CS28054	Baa-1	26.7989	33.0869	38.3799	7.38312	7.55037
CS28063	Be-1	-1.29498	13.2828	29.8742	-28.5539	-0.462709
CS28064	Benk-1	16.3696	50.9263	65.0382	44.1099	63.2121
CS28090	Blh-2	24.7861	45.8119	71.736	37.6838	19.7493
CS28091	Boot-1	37.0786	23.2891	48.6293	7.99028	-17.2555
CS28097	Bs-2	44.3654	15.6843	-3.38816	-3.38726	-11.873
CS28099	Bsch-0	31.4179	22.589	54.4218	8.6271	5.58863
CS28128	Ca-0	-10.8023	10.228	24.9193	8.41136	15.861
CS28133	Cha-0	-5.33365	30.3724	37.7987	22.9676	124.109
CS28135	Chat-1	16.3286	29.8781	32.7456	3.1844	6.33059
CS28140	CIBC-2	20.645	18.8514	27.1754	-9.97146	31.6856
CS28141	CIBC-4	27.3533	23.2827	45.8921	21.8004	37.2346
CS28142	CIBC-5	5.35558	16.8522	69.9666	9.55623	10.9069
CS28158	Cit-0	7.16256	26.0044	34.5722	5.06079	66.9469
CS28160	Cnt-1	17.177	31.6919	73.272	28.3562	21.3374
CS28163	Co-2	-2.39237	46.7488	44.994	13.7604	24.7997
CS28165	Co-4	29.1687	31.5972	73.6629	27.4145	4.26352
CS28181	CSHL-5	14.2463	28.7794	46.6492	-15.1463	19.6619
CS28193	Com-1	15.1418	45.9044	36.4632	22.9663	0.105716
CS28200	Da-0	28.8126	27.7939	51.2043	12.5566	-16.2712
CS28201	Da(1)-12	25.7054	6.82818	46.8816	13.8451	3.15268
CS28202	Db-0	32.7898	41.2631	35.1153	23.0268	2.83394
CS28208	Di-1	22.3667	16.4367	45.0752	0.417418	-28.8616
CS28210	Do-0	31.7961	9.86694	45.3767	-3.8851	21.0568
CS28214	Dra-2	-14.4156	69.1892	67.2813	57.0837	53.6021
CS28217	Ede-1	39.017	19.1748	37.5969	9.99646	-19.014
CS28236	Ep-0	20.7455	40.5314	42.1251	-4.71443	-5.76951
CS28241	Es-0	21.991	36.7979	42.5241	20.2557	31.3424
CS28243	Est-0	15.6863	22.9657	76.2671	6.81101	15.6087
CS28252	Fi-1	24.2574	33.9135	64.6211	0.602423	-7.9167
CS28268	Fr-4	35.0848	13.965	49.8584	10.4271	47.1688
CS28274	Ga-2	23.5932	23.0922	44.5801	8.92281	14.2826
CS28277	Ge-1	31.8492	23.9572	37.4698	6.61254	-11.5548
CS28279	Gel-1	33.4322	27.3442	39.1046	22.8981	15.5177
CS28280	Gie-0	41.1211	30.0398	34.8887	7.97057	12.8183
CS28282	Go-0	-13.6413	29.1228	47.1688	-0.780887	4.18275
CS28326	Gr-5	32.6027	32.0707	53.1621	10.963	-72.9031
CS28332	Gu-1	48.7914	30.2536	29.1192	14.0009	9.12167
CS28336	Ha-0	6.87469	4.77667	28.3916	-31.4436	2.50718
CS28343	Hau-0	14.2254	41.7625	54.0442	4.7101	-2.09714
CS28344	Hey-1	-1.72667	32.452	44.3085	13.9918	13.2697
CS28345	Hh-0	19.5675	53.1979	68.9009	26.472	NA
CS28350	Hn-0	24.8226	53.7887	52.0342	13.0415	NA
CS28364	Je-0	27.4012	31.312	49.5883	25.2116	-29.2464
CS28369	Jl-3	27.0287	34.5726	51.3079	9.47658	-40.8358
CS28373	Jm-1	0.392248	16.9287	46.0859	3.49491	-4.37015
CS28382	Kelsterbach-2	28.7374	22.2661	46.3884	8.90661	12.5983
CS28394	Kl-5	37.2854	19.7917	21.2269	12.4601	-7.19557
CS28395	Kn-0	32.3905	42.421	46.799	22.7889	19.4656
CS28407	KNO-11	32.6728	39.6191	51.261	19.8285	15.5194
CS28419	Kr-0	27.1976	24.966	37.2029	7.6335	42.2575
CS28420	Kro-0	31.0042	32.0039	55.77	18.5092	-75.4038
CS28423	Krot-2	25.0673	25.7805	60.9926	12.9115	21.8154
CS28454	Li-3	48.9131	10.9948	3.6226	0.977039	3.41265
CS28457	Li-5:2	-12.4133	23.7413	42.4448	-1.86303	21.1485
CS28459	Li-6	16.5384	51.824	49.9893	19.5637	17.9182
CS28461	Li-7	26.2096	36.8773	45.345	1.27149	12.7579
CS28490	Mc-0	-11.0838	47.2485	41.6319	34.4413	18.0857
CS28492	Mh-0	18.6772	56.19	53.8001	24.0044	-17.5945
CS28495	Mnz-0	30.5395	34.1854	32.5252	6.41945	19.5063
CS28510	N4	7.30133	7.52354	58.3182	14.7176	-3.80053
CS28513	N7	8.41186	27.8404	57.1485	8.66313	9.50635
CS28527	Nc-1	14.6991	45.7842	49.3359	16.5271	27.0103
CS28550	NFC-20	26.7029	35.3803	57.5572	10.5963	18.9605
CS28564	No-0	37.1347	20.5538	27.813	2.58672	5.20228
CS28568	Nok-1	7.85828	30.7641	76.3735	37.2785	25.8498
CS28573	Nw-0	1.0648	34.2782	56.3867	2.52735	27.6702
CS28575	Nw-2	14.583	26.5861	47.9785	5.83704	-19.4305
CS28578	Nz1	21.4386	27.6262	49.5368	-0.0996527	-3.01326
CS28580	Ob-1	48.8883	21.9684	37.7693	-3.08199	9.52031
CS28583	Old-1	41.9016	24.0994	22.4925	13.0183	3.32382
CS28587	Or-0	3.94044	24.1319	28.7504	5.87914	-30.4777
CS28595	Pa-2	32.9225	38.6152	66.2395	4.15769	24.0366
CS28610	PHW-10	20.4899	49.0256	55.1956	17.7187	-2.3934
CS28613	PHW-13	22.0602	46.4164	42.0544	18.1908	14.2713
CS28614	PHW-14	24.5993	47.6997	63.5987	4.75323	2.95495
CS28620	PHW-20	24.0713	34.4125	44.4096	23.304	-1.33893
CS28622	PHW-22	22.029	26.7925	61.0278	18.3013	42.9453
CS28626	PHW-26	-0.188746	21.6084	55.1217	8.05549	-18.8773
CS28628	PHW-28	30.8496	36.4139	48.9506	12.9176	8.9419
CS28631	PHW-31	13.1935	28.7746	71.5248	45.1227	NA
CS28633	PHW-33	23.1363	36.801	35.6133	15.5455	26.6822
CS28635	PHW-35	9.27808	36.738	58.2742	32.4039	-19.088
CS28636	PHW-36	38.6557	31.5424	31.322	6.09566	-1.30223
CS28637	PHW-37	12.3606	60.0836	54.0625	30.0256	21.1819
CS28640	Pla-0	20.4536	73.2662	41.6391	44.8526	7.76702
CS28645	Pn-0	15.804	8.16991	32.0064	-1.54801	9.88309
CS28650	Pog-0	19.8525	27.137	61.9419	1.22335	31.4274
CS28651	Pr-0	35.0164	39.0361	38.1096	12.3682	10.6083
CS28663	Pu2-24	27.4031	15.0221	34.4741	-0.954342	-11.9102
CS28685	Rhen-1	3.09801	50.0426	56.5521	16.2711	11.4788
CS28692	Rou-0	10.6234	38.1596	51.7693	13.9614	-48.8163
CS28713	RRS-7	10.3113	20.5493	73.8364	15.2785	76.304
CS28720	S96	22.4691	31.1245	60.0495	5.07668	51.4519
CS28724	Sapporo-0	5.09045	36.869	75.6867	47.1572	-42.3636
CS28725	Sav-0	37.5732	37.7791	53.5264	7.17735	28.926
CS28729	Sei-0	36.4436	7.2273	10.7946	-18.3489	78.1596
CS28732	Sg-1	40.9672	20.1814	53.9277	8.36033	0.836775
CS28734	Sh-0	2.28518	21.1212	30.9677	14.6816	0.0658418
CS28739	Si-0	19.3966	51.69	58.7805	30.209	17.5188
CS28743	Sp-0	23.4144	25.681	42.2413	10.1697	11.7204
CS28750	Ste-0	14.6829	35.6246	53.9344	22.0794	4.97618
CS28758	Tha-1	-17.7355	32.3332	46.3555	7.8551	7.34132
CS28759	Ting-1	34.0459	36.8848	47.4408	26.6401	2.93992
CS28760	Tiv-1	18.4286	34.7131	57.8813	8.43796	26.5341
CS28779	Tscha-1	30.7331	11.2369	58.7108	-13.7652	14.6738
CS28780	Tsu-0	27.5236	24.0418	47.6373	-1.81738	6.82486
CS28786	Ty-0	23.2113	17.8615	62.2573	8.2457	22.6541
CS28787	Uk-1	16.0574	28.0891	54.1191	8.15366	NA
CS28788	Uk-2	42.4434	22.7183	47.9579	-5.10801	21.0402
CS28795	Utrecht	44.2313	2.67038	4.86512	-16.0935	-15.6849
CS28800	Ven-1	5.06834	31.0855	50.6362	-1.85441	35.3109
CS28804	Wa-1	33.9332	25.5781	37.1622	27.5019	14.982
CS28808	Wag-3	15.9196	43.6825	34.9196	15.4012	-15.7084
CS28809	Wag-4	-4.11779	46.6751	59.0419	20.6044	46.255
CS28810	Wag-5	5.043	23.4375	47.1639	20.1183	-2.19451
CS28812	WAR	12.6158	50.4966	61.1607	11.2128	38.102
CS28814	Wc-2	37.1108	18.5707	34.7054	7.25085	7.16423
CS28822	Wl-0	25.7423	6.22246	54.9089	-9.97568	-5.77141
CS28823	Ws	19.1815	14.6414	44.1395	5.94604	25.0008
CS28833	Wt-3	31.9647	34.3398	48.4061	16.7223	21.7531
CS28847	Zu-1	27.0584	25.4932	11.8364	-10.4634	-7.44344
CS28848	Ors-1	38.0946	40.0962	24.3342	23.9356	18.1905
CS28849	Ors-2	-6.16767	34.1779	43.8555	32.365	7.04096
CS76083	11ME1.32	22.1646	23.7784	49.6816	-1.78482	-16.3158
CS76084	11PNA4.101	26.4528	31.1229	27.6442	7.18408	40.8389
CS76085	328PNA054	-1.09766	34.2096	45.3749	-3.79859	20.3026
CS76087	Ag-0	14.2684	27.5562	42.1709	11.0069	8.11646
CS76088	Alc-0	13.9072	45.025	56.8861	25.0904	49.25
CS76089	ALL1-2	4.25106	23.4696	52.2825	13.0324	-17.3025
CS76090	ALL1-3	-5.49412	16.7311	34.2725	4.85093	57.5045
CS76091	An-1	32.5453	43.6212	44.4249	14.1359	0.155743
CS76092	App1-16	22.1841	23.2662	62.1371	19.8418	NA
CS76093	Bå1-2	36.4783	20.6392	36.644	-0.477944	NA
CS76094	Bay-0	21.2694	12.3439	41.1085	-23.9959	-2.3666
CS76095	Belmonte-4-94	19.6248	30.5166	68.8477	28.29	35.8062
CS76096	Bg-2	-8.02703	60.8887	60.2883	16.6782	-19.3494
CS76097	Bla-1	25.1537	44.4561	36.5912	8.62924	2.01864
CS76098	Blh-1	26.287	53.8129	73.2227	16.8089	-8.65211
CS76099	Bor-1	25.8628	33.5538	57.1415	12.0313	42.2361
CS76100	Bor-4	36.6964	29.9994	47.521	7.22921	4.03037
CS76101	Br-0	4.35145	4.58182	18.5444	-10.3299	14.9707
CS76102	Brö1-6	20.3649	16.2882	42.2222	3.94507	44.9142
CS76103	Bu-0	28.0562	23.5775	22.5401	-0.827806	8.44307
CS76105	Bur-0	27.7294	23.695	42.877	15.0985	6.87023
CS76106	C24	12.0084	25.3634	58.0613	17.4168	9.33749
CS76107	CAM-16	17.0822	50.2333	60.8849	23.5575	52.2323
CS76108	CAM-61	4.72126	49.6955	63.4463	30.7276	NA
CS76109	Can-0	28.8383	60.4173	61.7605	31.6991	NA
CS76110	Cen-0	-1.87323	51.0546	63.8532	15.2441	18.1865
CS76111	CIBC-17	28.3226	32.0366	56.4713	4.99228	NA
CS76113	Col-0	20.4641	39.7163	55.4917	21.7392	12.9698
CS76114	Ct-1	4.94447	13.2659	42.1136	-6.04827	16.4083
CS76115	CUR-3	29.0017	37.1197	35.1362	20.0394	23.5737
CS76116	Cvi-0	23.6874	42.3035	23.6704	5.25009	38.2652
CS76117	Dra3-1	10.6855	30.0183	42.0219	12.56	NA
CS76118	DraII-1	NA	NA	NA	NA	NA
CS76119	DraIV	23.6074	48.3094	59.9181	16.0399	125.384
CS76120	DraIV	46.8507	18.2237	9.7613	-2.12307	-19.6776
CS76122	DraIV	33.676	18.5227	21.4117	-21.1483	8.56731
CS76123	DraIV	27.8111	26.676	58.818	7.01116	-17.2208
CS76124	Duk	37.4767	30.0876	61.0422	26.3566	25.2016
CS76125	Eden-2	8.49247	69.8684	89.0557	37.7672	-0.271831
CS76126	Edi-0	30.7197	32.5166	46.1172	17.0594	-12.1797
CS76127	Est-1	25.1645	7.27001	26.8947	-15.442	8.29604
CS76128	Fäb-4	10.1184	44.7745	66.7749	48.3684	21.0605
CS76129	Fei-0	22.7858	31.9682	57.7063	13.9077	-4.10828
CS76130	Fjä1-1	NA	NA	NA	NA	NA
CS76131	Fjä1-2	18.5191	53.1113	48.8893	27.9285	-73.4239
CS76132	Fjä1-5	25.5374	23.719	37.9696	9.28717	0.0924783
CS76133	Ga-0	36.5957	17.9663	40.7311	13.7524	38.1454
CS76134	Gd-1	29.0753	30.6885	65.7637	3.96225	-5.29009
CS76135	Ge-0	-0.304264	29.7752	68.6193	70.3424	8.57682
CS76136	Got-7	17.5854	23.2302	42.152	25.4189	-88.9861
CS76137	Gr-1	17.3048	44.7883	41.7985	25.0578	7.58959
CS76139	Gy-0	21.9566	32.2163	29.4809	16.3753	51.7015
CS76140	Hi-0	28.724	35.8936	58.3583	17.3386	21.1696
CS76141	Hod	17.2889	43.3509	45.5647	16.4995	NA
CS76142	Hov4-1	2.71264	63.3335	65.3389	41.8498	-30.5336
CS76143	Hovdala-2	-9.41099	35.1334	52.1701	-5.73883	29.2925
CS76144	HR-5	23.8701	44.9874	34.7408	12.5463	20.7123
CS76145	Hs-0	-7.23565	29.8214	60.1075	23.272	5.50551
CS76146	HSm	33.8666	29.7009	17.7917	-1.59721	5.29671
CS76147	In-0	17.1319	47.9552	45.7271	19.9288	-22.195
CS76148	JEA	-25.9389	38.6657	57.4869	36.6139	-59.5941
CS76149	Ka-0	39.3009	25.2207	9.83539	-0.12786	36.479
CS76150	Kas-1	23.0809	17.7091	55.4951	12.4589	0.762734
CS76151	KBS-Mac-8	17.6027	18.7836	62.121	-2.29609	NA
CS76152	Kelsterbach-4	40.2165	32.3094	42.1449	-3.69708	8.58973
CS76153	Kin-0	44.5289	26.8942	35.555	12.2697	-20.4856
CS76154	Kno-18	11.1879	51.915	70.0968	26.3851	NA
CS76155	Köln	-11.1917	31.4675	40.3049	5.06959	-9.22953
CS76156	Nordborg	15.1758	43.2133	66.1814	9.03349	-17.5947
CS76157	LAC-3	22.5441	8.94491	35.5756	6.53215	38.1566
CS76158	LAC-5	18.6049	35.577	57.9797	15.0374	27.7187
CS76159	Lc-0	8.71124	54.3846	44.8844	44.2392	NA
CS76160	LDV-14	22.3125	29.2245	43.409	9.60049	9.97593
CS76161	LDV-25	26.4958	28.1785	55	9.85656	19.0649
CS76162	LDV-34	-10.7292	11.8631	16.754	-6.76016	28.0582
CS76163	LDV-58	9.3083	31.0703	43.7692	18.6966	26.4087
CS76164	Ler-1	22.7603	34.6142	58.5655	-1.19228	5.20215
CS76165	LI-OF-095	22.5048	50.6543	70.1287	31.5435	-7.4028
CS76166	Liarum	19.311	35.5024	75.5462	28.0359	56.0164
CS76167	Lillö-1	6.22387	15.6076	48.2552	3.46051	14.1952
CS76168	Lip-0	0.799833	7.14847	37.7422	-13.9202	-10.699
CS76169	Lis-1	23.1657	28.8975	32.5463	-5.31124	28.0344
CS76170	Lis-2	25.59	19.1359	35.4372	-7.31869	-9.17149
CS76171	Lisse	0.289363	32.3836	45.4146	14.1586	16.4682
CS76172	LL-0	16.7029	67.1926	76.8738	48.8155	22.9735
CS76173	Lm-2	37.7017	26.7966	47.172	7.86069	-14.1156
CS76174	Lom1-1	14.5491	69.1927	47.0535	51.5734	23.5832
CS76175	Löv-5	7.51597	42.3374	57.1028	27.8501	7.88355
CS76176	Lp2-2	19.0518	43.9525	56.8628	5.34567	-10.5528
CS76177	Lp2-6	26.6121	35.3609	57.5636	26.2011	48.7037
CS76178	Lund	NA	NA	NA	NA	NA
CS76179	Lz-0	44.6122	7.6645	30.3	-16.2206	7.82342
CS76180	Map-42	17.47	9.90243	34.1584	6.77483	5.82477
CS76181	MIB-15	26.3686	39.8798	58.5128	29.1273	2.12124
CS76182	MIB-22	7.01424	35.4047	63.2309	40.9785	19.0017
CS76183	MIB-28	17.3926	36.9704	50.919	0.0791788	1.12282
CS76184	MIB-84	21.1182	42.4177	63.6507	30.6995	39.9179
CS76185	MNF-Che-2	33.3156	37.752	34.4756	20.4049	-62.1599
CS76186	MNF-Jac-32	24.5513	37.9221	51.1676	14.2477	45.2262
CS76187	MNF-Pot-48	36.1525	23.3241	16.6582	-2.27572	16.7586
CS76188	MNF-Pot-68	13.4224	59.2639	45.7389	21.6118	0.133081
CS76189	MOG-37	18.2662	20.1825	40.4373	7.88207	-16.6935
CS76190	Mr-0	-0.108074	43.4255	75.9665	49.8067	22.3032
CS76191	Mrk-0	37.8027	40.5855	47.0621	4.22668	-5.24026
CS76192	Mt-0	41.6243	37.6545	53.0247	25.602	NA
CS76193	Mz-0	34.2527	21.915	27.0042	13.1903	20.0143
CS76194	N13	10.9987	38.3515	43.6029	10.3748	22.918
CS76195	Na-1	-2.46818	24.8848	49.4445	4.70882	8.97317
CS76197	Nd-1	24.4827	15.4274	30.0078	10.2866	4.68443
CS76198	NFA-10	15.0137	44.3737	68.0799	9.34614	9.10726
CS76199	NFA-8	41.928	20.4583	32.1425	23.1295	-167.783
CS76200	Ömö2-1	11.6914	34.6956	62.5562	31.1266	34.8946
CS76201	Ör-1	-4.81207	52.5732	86.5297	50.2806	-3.68621
CS76202	Ost-0	1.18878	53.824	60.2158	37.4996	25.0659
CS76203	Oy-0	34.2937	48.6587	59.8935	18.0557	-8.87157
CS76204	Pa-1	31.0793	34.9121	36.5714	15.2513	35.25
CS76205	PAR-3	26.6477	20.5736	40.0192	8.21174	19.0801
CS76206	PAR-4	16.3089	24.5288	41.4624	-1.67558	22.0416
CS76207	PAR-5	20.9438	47.1174	40.6289	43.9764	20.3453
CS76208	Paw-3	16.7515	24.9466	54.9188	20.7623	123.049
CS76209	Pent-1	2.78061	43.4455	48.8439	33.4947	14.3141
CS76210	Per-1	43.6346	17.0221	21.9084	5.34019	27.9714
CS76211	Petergof	33.8119	37.6254	29.5119	5.65953	20.9278
CS76213	Pna-17	27.2566	25.8397	32.7578	4.3561	82.2155
CS76214	Pro-0	18.2093	42.4031	50.6407	-22.181	26.3808
CS76215	Pu2-23	16.5366	55.2701	45.3188	35	10.7644
CS76216	Ra-0	34.8287	28.0253	46.7553	3.94947	2.37861
CS76217	Rak-2	41.0092	24.373	37.3881	12.4602	-27.063
CS76218	Ren-1	24.1895	17.4017	27.9648	6.61675	NA
CS76219	Rev-2	9.13693	39.6724	61.587	16.5859	-19.0293
CS76220	Rmx-A180	15.9088	54.7849	68.1124	11.7012	31.5994
CS76221	ROM-1	27.49	39.3488	42.32	22.29	19.5002
CS76222	Rsch-4	36.108	30.2405	43.2957	15.8459	-92.3705
CS76223	Sanna-2	8.58172	63.8924	82.879	25.9484	15.1899
CS76224	Sap-0	15.8117	40.3969	76.3506	25.5719	8.92823
CS76225	Sav-0	35.7047	26.3004	42.3071	25.9526	0.0332554
CS76226	Se-0	-19.2194	23.7028	37.4069	-26.6831	21.8945
CS76227	Shahdara	19.0154	25.4679	60.9559	-0.734387	10.4897
CS76228	SLSP-30	13.9135	34.7101	61.0444	14.2393	17.2661
CS76229	Sparta-1	50.065	28.6724	39.868	13.2808	21.1283
CS76230	Sq-8	3.27202	31.3331	37.4505	14.9782	60.9241
CS76231	St-0	16.2885	42.6454	60.599	13.4296	11.5191
CS76232	Ste-3	28.3461	15.7649	31.746	0.282585	15.4709
CS76233	T1040	11.9775	34.8401	51.7138	26.1664	45.8727
CS76234	T1060	-3.23649	25.9615	40.4711	-6.81949	28.1453
CS76235	T1080	27.549	50.722	64.4182	31.9468	22.6057
CS76236	T1110	8.1226	27.4207	48.8141	31.2184	7.75094
CS76237	T1130	-22.8223	87.805	70.1953	87.0326	NA
CS76238	T510	16.2287	25.3243	67.4503	19.7752	49.9721
CS76239	T540	18.6602	50.019	44.3081	15.0073	NA
CS76240	T620	-1.86886	35.0196	60.1796	10.8106	58.8485
CS76241	T690	20.8576	19.0522	40.8441	20.6333	NA
CS76242	Ta-0	48.9299	14.4031	30.0499	-6.26004	-28.7595
CS76243	TÅD	-0.0629512	47.9552	49.2442	24.28	37.2502
CS76244	Tamm-2	14.0086	44	49.7726	35.5208	69.0378
CS76245	TDr-1	4.62348	20.742	48.3945	8.12203	-4.88017
CS76246	TDr-17	NA	NA	NA	NA	NA
CS76247	TDr-18	30.1034	48.1598	51.7141	11.2001	18.4695
CS76248	TDr-3	29.3987	16.1139	45.0372	-1.89044	0.324927
CS76249	TDr-8	13.1751	26.888	49.6771	5.08323	64.2445
CS76250	Tomegap-2	-3.49662	36.4374	47.121	10.6407	NA
CS76251	Tottarp-2	20.3557	30.126	41.8828	4.9673	11.7103
CS76252	TOU-A1-115	37.952	40.0318	45.8253	-1.26227	-31.0786
CS76253	TOU-A1-116	17.3438	33.7821	51.7511	12.2347	12.4797
CS76255	TOU-A1-43	19.4729	14.9947	27.2348	-16.5634	10.5602
CS76256	TOU-A1-62	32.9979	28.2358	57.1061	10.5014	8.86801
CS76258	TOU-A1-96	36.3559	15.144	24.2312	-1.37195	-0.460725
CS76259	TOU-C-3	8.32725	32.1335	64.5188	6.4665	1.56851
CS76260	TOU-E-11	26.5621	26.7613	33.9535	-0.723371	-9.36964
CS76261	TOU-H-12	18.7072	36.7564	64.3557	34.0268	11.0557
CS76262	TOU-H-13	33.3014	6.99202	36.9893	-10.1724	7.98281
CS76263	TOU-I-17	22.2322	14.4936	76.5748	10.3835	13.4509
CS76264	TOU-I-2	-10.8197	-5.03259	31.6173	-9.85164	24.13
CS76265	TOU-I-6	39.8516	33.085	57.6907	24.2239	48.0208
CS76266	TOU-J-3	30.1454	29.0992	49.3982	26.7757	-10.1398
CS76267	TOU-K-3	-0.0190118	48.5482	50.436	43.1038	37.8958
CS76268	Ts-1	5.38326	53.6909	72.8895	32.5802	-21.0427
CS76269	UduI	24.0741	38.9108	64.8622	17.6191	-1.74594
CS76270	UKID101	19.4554	30.1536	64.873	23.1356	55.1193
CS76271	UKID22	9.95598	62.4813	73.0856	42.0916	5.94741
CS76272	UKID37	30.7222	19.0757	38.3774	4.45487	-6.55619
CS76273	UKID48	11.8526	20.3165	52.7903	13.2639	33.7998
CS76274	UKID80	7.23281	40.4832	143.83	90.1324	24.4042
CS76275	UKNW06-059	15.737	34.8687	54.1765	18.345	15.3929
CS76276	UKNW06-060	20.5856	33.452	41.2512	10.2408	15.5567
CS76277	UKNW06-386	20.5662	34.7635	66.5265	37.8747	-65.606
CS76278	UKNW06-436	7.72784	43.0726	57.2364	28.2109	31.1474
CS76279	UKNW06-460	2.44809	55.4303	64.8813	36.6589	-46.1861
CS76280	UKSE06-062	12.4941	32.6644	39.6768	18.6752	38.4292
CS76281	UKSE06-192	-5.4819	45.8888	68.1714	43.6468	43.4311
CS76282	UKSE06-272	17.9278	26.0449	39.5686	23.4279	7.14484
CS76283	UKSE06-278	7.76	55.0605	43.9627	47.8831	-54.3441
CS76284	UKSE06-349	32.2018	30.807	65.5929	18.5201	39.3942
CS76285	UKSE06-351	13.8682	14.3354	34.8843	-5.61865	25.3578
CS76286	UKSE06-414	14.1885	18.0331	29.3304	-2.80868	1.64546
CS76287	UKSE06-429	22.9096	27.8568	37.4201	4.01957	5.60776
CS76288	UKSE06-466	25.3051	43.0306	54.7891	21.2033	-17.9557
CS76289	UKSE06-482	26.8794	26.7215	42.5983	12.0115	30.6042
CS76290	UKSE06-520	-11.4452	24.0601	51.729	14.4511	21.2932
CS76291	UKSE06-628	23.8805	37.5933	48.5852	15.7249	21.8957
CS76292	UKSW06-202	0.673101	69.0953	71.2295	41.0785	61.9743
CS76293	Ull2-3	25.4486	26.7423	46.0315	16.9228	-6.427
CS76294	Ull2-5	16.0187	32.3923	35.9378	49.6407	NA
CS76295	Ull3-4	19.6643	39.3801	59.3162	2.80398	19.9897
CS76296	Uod-7	29.8181	52.5687	35.7677	10.6639	10.4191
CS76297	Van-0	18.3287	51.5182	71.812	41.3584	16.4014
CS76298	Vår2-1	9.04236	45.3158	65.564	57.0184	114.622
CS76299	VOU-1	-0.69775	28.3098	43.0957	14.8263	NA
CS76300	VOU-2	10.8026	31.4358	69.4987	23.8843	21.6468
CS76301	Wei-0	31.6383	19.2987	51.4174	-3.40959	-24.8619
CS76302	Wil-1	23.0862	14.6464	39.3644	10.4034	3.07743
CS76303	Ws-0	15.2066	44.5212	72.6057	22.2978	NA
CS76304	Wt-5	25.1836	32.733	49.8524	15.0587	-23.6478
CS76305	Yo-0	-3.22041	24.1803	46.5438	8.92801	NA
CS76306	Zdr-6	36.3333	34.5919	38.1052	9.24191	35.5728
CS76307	ZdrI	24.7342	38.2102	53.3387	1.47728	17.4187
CS76308	ZdrI	28.4732	41.7307	63.1437	23.1063	13.2413

## Sheet: Subset
Table S1. Percentage in rosette fresh weight reduced upon stress after subsetting. Traits values were subset for 0 ≤ x ≤ 100 (See Materials and Methods for an explanation). Drought&Pieris = drought plus P. rapae, Botrytis&Pieris = B. cinerea plus P. rapae. NA = missing values
Genotype	Accession	Drought	P. rapae	Drought&Pieris	Botrytis&Pieris	P. xyllostella
CS22689	RRS-10	33.923	32.686	20.9225	12.6728	71.5631
CS28007	Aa-0	27.943	31.8541	60.7805	24.2215	13.5913
CS28013	Alst-1	5.95202	12.7217	45.6647	NA	3.34726
CS28014	Amel-1	NA	42.4544	59.1208	11.193	18.9899
CS28017	An-2	26.0825	19.4323	32.6207	17.2935	16.8922
CS28018	Ang-0	24.0384	33.0575	37.5338	9.1752	3.49951
CS28049	Ann-1	27.5094	11.8097	22.4718	NA	27.6194
CS28051	Arby-1	22.2844	59.6967	66.8672	63.1788	NA
CS28053	Ba-1	26.4044	21.6088	32.2448	2.15204	18.8944
CS28054	Baa-1	26.7989	33.0869	38.3799	7.38312	7.55037
CS28063	Be-1	NA	13.2828	29.8742	NA	NA
CS28064	Benk-1	16.3696	50.9263	65.0382	44.1099	63.2121
CS28090	Blh-2	24.7861	45.8119	71.736	37.6838	19.7493
CS28091	Boot-1	37.0786	23.2891	48.6293	7.99028	NA
CS28097	Bs-2	44.3654	15.6843	NA	NA	NA
CS28099	Bsch-0	31.4179	22.589	54.4218	8.6271	5.58863
CS28128	Ca-0	NA	10.228	24.9193	8.41136	15.861
CS28133	Cha-0	NA	30.3724	37.7987	22.9676	NA
CS28135	Chat-1	16.3286	29.8781	32.7456	3.1844	6.33059
CS28140	CIBC-2	20.645	18.8514	27.1754	NA	31.6856
CS28141	CIBC-4	27.3533	23.2827	45.8921	21.8004	37.2346
CS28142	CIBC-5	5.35558	16.8522	69.9666	9.55623	10.9069
CS28158	Cit-0	7.16256	26.0044	34.5722	5.06079	66.9469
CS28160	Cnt-1	17.177	31.6919	73.272	28.3562	21.3374
CS28163	Co-2	NA	46.7488	44.994	13.7604	24.7997
CS28165	Co-4	29.1687	31.5972	73.6629	27.4145	4.26352
CS28181	CSHL-5	14.2463	28.7794	46.6492	NA	19.6619
CS28193	Com-1	15.1418	45.9044	36.4632	22.9663	0.105716
CS28200	Da-0	28.8126	27.7939	51.2043	12.5566	NA
CS28201	Da(1)-12	25.7054	6.82818	46.8816	13.8451	3.15268
CS28202	Db-0	32.7898	41.2631	35.1153	23.0268	2.83394
CS28208	Di-1	22.3667	16.4367	45.0752	0.417418	NA
CS28210	Do-0	31.7961	9.86694	45.3767	NA	21.0568
CS28214	Dra-2	NA	69.1892	67.2813	57.0837	53.6021
CS28217	Ede-1	39.017	19.1748	37.5969	9.99646	NA
CS28236	Ep-0	20.7455	40.5314	42.1251	NA	NA
CS28241	Es-0	21.991	36.7979	42.5241	20.2557	31.3424
CS28243	Est-0	15.6863	22.9657	76.2671	6.81101	15.6087
CS28252	Fi-1	24.2574	33.9135	64.6211	0.602423	NA
CS28268	Fr-4	35.0848	13.965	49.8584	10.4271	47.1688
CS28274	Ga-2	23.5932	23.0922	44.5801	8.92281	14.2826
CS28277	Ge-1	31.8492	23.9572	37.4698	6.61254	NA
CS28279	Gel-1	33.4322	27.3442	39.1046	22.8981	15.5177
CS28280	Gie-0	41.1211	30.0398	34.8887	7.97057	12.8183
CS28282	Go-0	NA	29.1228	47.1688	NA	4.18275
CS28326	Gr-5	32.6027	32.0707	53.1621	10.963	NA
CS28332	Gu-1	48.7914	30.2536	29.1192	14.0009	9.12167
CS28336	Ha-0	6.87469	4.77667	28.3916	NA	2.50718
CS28343	Hau-0	14.2254	41.7625	54.0442	4.7101	NA
CS28344	Hey-1	NA	32.452	44.3085	13.9918	13.2697
CS28345	Hh-0	19.5675	53.1979	68.9009	26.472	NA
CS28350	Hn-0	24.8226	53.7887	52.0342	13.0415	NA
CS28364	Je-0	27.4012	31.312	49.5883	25.2116	NA
CS28369	Jl-3	27.0287	34.5726	51.3079	9.47658	NA
CS28373	Jm-1	0.392248	16.9287	46.0859	3.49491	NA
CS28382	Kelsterbach-2	28.7374	22.2661	46.3884	8.90661	12.5983
CS28394	Kl-5	37.2854	19.7917	21.2269	12.4601	NA
CS28395	Kn-0	32.3905	42.421	46.799	22.7889	19.4656
CS28407	KNO-11	32.6728	39.6191	51.261	19.8285	15.5194
CS28419	Kr-0	27.1976	24.966	37.2029	7.6335	42.2575
CS28420	Kro-0	31.0042	32.0039	55.77	18.5092	NA
CS28423	Krot-2	25.0673	25.7805	60.9926	12.9115	21.8154
CS28454	Li-3	48.9131	10.9948	3.6226	0.977039	3.41265
CS28457	Li-5:2	NA	23.7413	42.4448	NA	21.1485
CS28459	Li-6	16.5384	51.824	49.9893	19.5637	17.9182
CS28461	Li-7	26.2096	36.8773	45.345	1.27149	12.7579
CS28490	Mc-0	NA	47.2485	41.6319	34.4413	18.0857
CS28492	Mh-0	18.6772	56.19	53.8001	24.0044	NA
CS28495	Mnz-0	30.5395	34.1854	32.5252	6.41945	19.5063
CS28510	N4	7.30133	7.52354	58.3182	14.7176	NA
CS28513	N7	8.41186	27.8404	57.1485	8.66313	9.50635
CS28527	Nc-1	14.6991	45.7842	49.3359	16.5271	27.0103
CS28550	NFC-20	26.7029	35.3803	57.5572	10.5963	18.9605
CS28564	No-0	37.1347	20.5538	27.813	2.58672	5.20228
CS28568	Nok-1	7.85828	30.7641	76.3735	37.2785	25.8498
CS28573	Nw-0	1.0648	34.2782	56.3867	2.52735	27.6702
CS28575	Nw-2	14.583	26.5861	47.9785	5.83704	NA
CS28578	Nz1	21.4386	27.6262	49.5368	NA	NA
CS28580	Ob-1	48.8883	21.9684	37.7693	NA	9.52031
CS28583	Old-1	41.9016	24.0994	22.4925	13.0183	3.32382
CS28587	Or-0	3.94044	24.1319	28.7504	5.87914	NA
CS28595	Pa-2	32.9225	38.6152	66.2395	4.15769	24.0366
CS28610	PHW-10	20.4899	49.0256	55.1956	17.7187	NA
CS28613	PHW-13	22.0602	46.4164	42.0544	18.1908	14.2713
CS28614	PHW-14	24.5993	47.6997	63.5987	4.75323	2.95495
CS28620	PHW-20	24.0713	34.4125	44.4096	23.304	NA
CS28622	PHW-22	22.029	26.7925	61.0278	18.3013	42.9453
CS28626	PHW-26	NA	21.6084	55.1217	8.05549	NA
CS28628	PHW-28	30.8496	36.4139	48.9506	12.9176	8.9419
CS28631	PHW-31	13.1935	28.7746	71.5248	45.1227	NA
CS28633	PHW-33	23.1363	36.801	35.6133	15.5455	26.6822
CS28635	PHW-35	9.27808	36.738	58.2742	32.4039	NA
CS28636	PHW-36	38.6557	31.5424	31.322	6.09566	NA
CS28637	PHW-37	12.3606	60.0836	54.0625	30.0256	21.1819
CS28640	Pla-0	20.4536	73.2662	41.6391	44.8526	7.76702
CS28645	Pn-0	15.804	8.16991	32.0064	NA	9.88309
CS28650	Pog-0	19.8525	27.137	61.9419	1.22335	31.4274
CS28651	Pr-0	35.0164	39.0361	38.1096	12.3682	10.6083
CS28663	Pu2-24	27.4031	15.0221	34.4741	NA	NA
CS28685	Rhen-1	3.09801	50.0426	56.5521	16.2711	11.4788
CS28692	Rou-0	10.6234	38.1596	51.7693	13.9614	NA
CS28713	RRS-7	10.3113	20.5493	73.8364	15.2785	76.304
CS28720	S96	22.4691	31.1245	60.0495	5.07668	51.4519
CS28724	Sapporo-0	5.09045	36.869	75.6867	47.1572	NA
CS28725	Sav-0	37.5732	37.7791	53.5264	7.17735	28.926
CS28729	Sei-0	36.4436	7.2273	10.7946	NA	78.1596
CS28732	Sg-1	40.9672	20.1814	53.9277	8.36033	0.836775
CS28734	Sh-0	2.28518	21.1212	30.9677	14.6816	0.0658418
CS28739	Si-0	19.3966	51.69	58.7805	30.209	17.5188
CS28743	Sp-0	23.4144	25.681	42.2413	10.1697	11.7204
CS28750	Ste-0	14.6829	35.6246	53.9344	22.0794	4.97618
CS28758	Tha-1	NA	32.3332	46.3555	7.8551	7.34132
CS28759	Ting-1	34.0459	36.8848	47.4408	26.6401	2.93992
CS28760	Tiv-1	18.4286	34.7131	57.8813	8.43796	26.5341
CS28779	Tscha-1	30.7331	11.2369	58.7108	NA	14.6738
CS28780	Tsu-0	27.5236	24.0418	47.6373	NA	6.82486
CS28786	Ty-0	23.2113	17.8615	62.2573	8.2457	22.6541
CS28787	Uk-1	16.0574	28.0891	54.1191	8.15366	NA
CS28788	Uk-2	42.4434	22.7183	47.9579	NA	21.0402
CS28795	Utrecht	44.2313	2.67038	4.86512	NA	NA
CS28800	Ven-1	5.06834	31.0855	50.6362	NA	35.3109
CS28804	Wa-1	33.9332	25.5781	37.1622	27.5019	14.982
CS28808	Wag-3	15.9196	43.6825	34.9196	15.4012	NA
CS28809	Wag-4	NA	46.6751	59.0419	20.6044	46.255
CS28810	Wag-5	5.043	23.4375	47.1639	20.1183	NA
CS28812	WAR	12.6158	50.4966	61.1607	11.2128	38.102
CS28814	Wc-2	37.1108	18.5707	34.7054	7.25085	7.16423
CS28822	Wl-0	25.7423	6.22246	54.9089	NA	NA
CS28823	Ws	19.1815	14.6414	44.1395	5.94604	25.0008
CS28833	Wt-3	31.9647	34.3398	48.4061	16.7223	21.7531
CS28847	Zu-1	27.0584	25.4932	11.8364	NA	NA
CS28848	Ors-1	38.0946	40.0962	24.3342	23.9356	18.1905
CS28849	Ors-2	NA	34.1779	43.8555	32.365	7.04096
CS76083	11ME1.32	22.1646	23.7784	49.6816	NA	NA
CS76084	11PNA4.101	26.4528	31.1229	27.6442	7.18408	40.8389
CS76085	328PNA054	NA	34.2096	45.3749	NA	20.3026
CS76087	Ag-0	14.2684	27.5562	42.1709	11.0069	8.11646
CS76088	Alc-0	13.9072	45.025	56.8861	25.0904	49.25
CS76089	ALL1-2	4.25106	23.4696	52.2825	13.0324	NA
CS76090	ALL1-3	NA	16.7311	34.2725	4.85093	57.5045
CS76091	An-1	32.5453	43.6212	44.4249	14.1359	0.155743
CS76092	App1-16	22.1841	23.2662	62.1371	19.8418	NA
CS76093	Bå1-2	36.4783	20.6392	36.644	NA	NA
CS76094	Bay-0	21.2694	12.3439	41.1085	NA	NA
CS76095	Belmonte-4-94	19.6248	30.5166	68.8477	28.29	35.8062
CS76096	Bg-2	NA	60.8887	60.2883	16.6782	NA
CS76097	Bla-1	25.1537	44.4561	36.5912	8.62924	2.01864
CS76098	Blh-1	26.287	53.8129	73.2227	16.8089	NA
CS76099	Bor-1	25.8628	33.5538	57.1415	12.0313	42.2361
CS76100	Bor-4	36.6964	29.9994	47.521	7.22921	4.03037
CS76101	Br-0	4.35145	4.58182	18.5444	NA	14.9707
CS76102	Brö1-6	20.3649	16.2882	42.2222	3.94507	44.9142
CS76103	Bu-0	28.0562	23.5775	22.5401	NA	8.44307
CS76105	Bur-0	27.7294	23.695	42.877	15.0985	6.87023
CS76106	C24	12.0084	25.3634	58.0613	17.4168	9.33749
CS76107	CAM-16	17.0822	50.2333	60.8849	23.5575	52.2323
CS76108	CAM-61	4.72126	49.6955	63.4463	30.7276	NA
CS76109	Can-0	28.8383	60.4173	61.7605	31.6991	NA
CS76110	Cen-0	NA	51.0546	63.8532	15.2441	18.1865
CS76111	CIBC-17	28.3226	32.0366	56.4713	4.99228	NA
CS76113	Col-0	20.4641	39.7163	55.4917	21.7392	12.9698
CS76114	Ct-1	4.94447	13.2659	42.1136	NA	16.4083
CS76115	CUR-3	29.0017	37.1197	35.1362	20.0394	23.5737
CS76116	Cvi-0	23.6874	42.3035	23.6704	5.25009	38.2652
CS76117	Dra3-1	10.6855	30.0183	42.0219	12.56	NA
CS76118	DraII-1	NA	NA	NA	NA	NA
CS76119	DraIV	23.6074	48.3094	59.9181	16.0399	NA
CS76120	DraIV	46.8507	18.2237	9.7613	NA	NA
CS76122	DraIV	33.676	18.5227	21.4117	NA	8.56731
CS76123	DraIV	27.8111	26.676	58.818	7.01116	NA
CS76124	Duk	37.4767	30.0876	61.0422	26.3566	25.2016
CS76125	Eden-2	8.49247	69.8684	89.0557	37.7672	NA
CS76126	Edi-0	30.7197	32.5166	46.1172	17.0594	NA
CS76127	Est-1	25.1645	7.27001	26.8947	NA	8.29604
CS76128	Fäb-4	10.1184	44.7745	66.7749	48.3684	21.0605
CS76129	Fei-0	22.7858	31.9682	57.7063	13.9077	NA
CS76130	Fjä1-1	NA	NA	NA	NA	NA
CS76131	Fjä1-2	18.5191	53.1113	48.8893	27.9285	NA
CS76132	Fjä1-5	25.5374	23.719	37.9696	9.28717	0.0924783
CS76133	Ga-0	36.5957	17.9663	40.7311	13.7524	38.1454
CS76134	Gd-1	29.0753	30.6885	65.7637	3.96225	NA
CS76135	Ge-0	NA	29.7752	68.6193	70.3424	8.57682
CS76136	Got-7	17.5854	23.2302	42.152	25.4189	NA
CS76137	Gr-1	17.3048	44.7883	41.7985	25.0578	7.58959
CS76139	Gy-0	21.9566	32.2163	29.4809	16.3753	51.7015
CS76140	Hi-0	28.724	35.8936	58.3583	17.3386	21.1696
CS76141	Hod	17.2889	43.3509	45.5647	16.4995	NA
CS76142	Hov4-1	2.71264	63.3335	65.3389	41.8498	NA
CS76143	Hovdala-2	NA	35.1334	52.1701	NA	29.2925
CS76144	HR-5	23.8701	44.9874	34.7408	12.5463	20.7123
CS76145	Hs-0	NA	29.8214	60.1075	23.272	5.50551
CS76146	HSm	33.8666	29.7009	17.7917	NA	5.29671
CS76147	In-0	17.1319	47.9552	45.7271	19.9288	NA
CS76148	JEA	NA	38.6657	57.4869	36.6139	NA
CS76149	Ka-0	39.3009	25.2207	9.83539	NA	36.479
CS76150	Kas-1	23.0809	17.7091	55.4951	12.4589	0.762734
CS76151	KBS-Mac-8	17.6027	18.7836	62.121	NA	NA
CS76152	Kelsterbach-4	40.2165	32.3094	42.1449	NA	8.58973
CS76153	Kin-0	44.5289	26.8942	35.555	12.2697	NA
CS76154	Kno-18	11.1879	51.915	70.0968	26.3851	NA
CS76155	Köln	NA	31.4675	40.3049	5.06959	NA
CS76156	Nordborg	15.1758	43.2133	66.1814	9.03349	NA
CS76157	LAC-3	22.5441	8.94491	35.5756	6.53215	38.1566
CS76158	LAC-5	18.6049	35.577	57.9797	15.0374	27.7187
CS76159	Lc-0	8.71124	54.3846	44.8844	44.2392	NA
CS76160	LDV-14	22.3125	29.2245	43.409	9.60049	9.97593
CS76161	LDV-25	26.4958	28.1785	55	9.85656	19.0649
CS76162	LDV-34	NA	11.8631	16.754	NA	28.0582
CS76163	LDV-58	9.3083	31.0703	43.7692	18.6966	26.4087
CS76164	Ler-1	22.7603	34.6142	58.5655	NA	5.20215
CS76165	LI-OF-095	22.5048	50.6543	70.1287	31.5435	NA
CS76166	Liarum	19.311	35.5024	75.5462	28.0359	56.0164
CS76167	Lillö-1	6.22387	15.6076	48.2552	3.46051	14.1952
CS76168	Lip-0	0.799833	7.14847	37.7422	NA	NA
CS76169	Lis-1	23.1657	28.8975	32.5463	NA	28.0344
CS76170	Lis-2	25.59	19.1359	35.4372	NA	NA
CS76171	Lisse	0.289363	32.3836	45.4146	14.1586	16.4682
CS76172	LL-0	16.7029	67.1926	76.8738	48.8155	22.9735
CS76173	Lm-2	37.7017	26.7966	47.172	7.86069	NA
CS76174	Lom1-1	14.5491	69.1927	47.0535	51.5734	23.5832
CS76175	Löv-5	7.51597	42.3374	57.1028	27.8501	7.88355
CS76176	Lp2-2	19.0518	43.9525	56.8628	5.34567	NA
CS76177	Lp2-6	26.6121	35.3609	57.5636	26.2011	48.7037
CS76178	Lund	NA	NA	NA	NA	NA
CS76179	Lz-0	44.6122	7.6645	30.3	NA	7.82342
CS76180	Map-42	17.47	9.90243	34.1584	6.77483	5.82477
CS76181	MIB-15	26.3686	39.8798	58.5128	29.1273	2.12124
CS76182	MIB-22	7.01424	35.4047	63.2309	40.9785	19.0017
CS76183	MIB-28	17.3926	36.9704	50.919	0.0791788	1.12282
CS76184	MIB-84	21.1182	42.4177	63.6507	30.6995	39.9179
CS76185	MNF-Che-2	33.3156	37.752	34.4756	20.4049	NA
CS76186	MNF-Jac-32	24.5513	37.9221	51.1676	14.2477	45.2262
CS76187	MNF-Pot-48	36.1525	23.3241	16.6582	NA	16.7586
CS76188	MNF-Pot-68	13.4224	59.2639	45.7389	21.6118	0.133081
CS76189	MOG-37	18.2662	20.1825	40.4373	7.88207	NA
CS76190	Mr-0	NA	43.4255	75.9665	49.8067	22.3032
CS76191	Mrk-0	37.8027	40.5855	47.0621	4.22668	NA
CS76192	Mt-0	41.6243	37.6545	53.0247	25.602	NA
CS76193	Mz-0	34.2527	21.915	27.0042	13.1903	20.0143
CS76194	N13	10.9987	38.3515	43.6029	10.3748	22.918
CS76195	Na-1	NA	24.8848	49.4445	4.70882	8.97317
CS76197	Nd-1	24.4827	15.4274	30.0078	10.2866	4.68443
CS76198	NFA-10	15.0137	44.3737	68.0799	9.34614	9.10726
CS76199	NFA-8	41.928	20.4583	32.1425	23.1295	NA
CS76200	Ömö2-1	11.6914	34.6956	62.5562	31.1266	34.8946
CS76201	Ör-1	NA	52.5732	86.5297	50.2806	NA
CS76202	Ost-0	1.18878	53.824	60.2158	37.4996	25.0659
CS76203	Oy-0	34.2937	48.6587	59.8935	18.0557	NA
CS76204	Pa-1	31.0793	34.9121	36.5714	15.2513	35.25
CS76205	PAR-3	26.6477	20.5736	40.0192	8.21174	19.0801
CS76206	PAR-4	16.3089	24.5288	41.4624	NA	22.0416
CS76207	PAR-5	20.9438	47.1174	40.6289	43.9764	20.3453
CS76208	Paw-3	16.7515	24.9466	54.9188	20.7623	NA
CS76209	Pent-1	2.78061	43.4455	48.8439	33.4947	14.3141
CS76210	Per-1	43.6346	17.0221	21.9084	5.34019	27.9714
CS76211	Petergof	33.8119	37.6254	29.5119	5.65953	20.9278
CS76213	Pna-17	27.2566	25.8397	32.7578	4.3561	82.2155
CS76214	Pro-0	18.2093	42.4031	50.6407	NA	26.3808
CS76215	Pu2-23	16.5366	55.2701	45.3188	35	10.7644
CS76216	Ra-0	34.8287	28.0253	46.7553	3.94947	2.37861
CS76217	Rak-2	41.0092	24.373	37.3881	12.4602	NA
CS76218	Ren-1	24.1895	17.4017	27.9648	6.61675	NA
CS76219	Rev-2	9.13693	39.6724	61.587	16.5859	NA
CS76220	Rmx-A180	15.9088	54.7849	68.1124	11.7012	31.5994
CS76221	ROM-1	27.49	39.3488	42.32	22.29	19.5002
CS76222	Rsch-4	36.108	30.2405	43.2957	15.8459	NA
CS76223	Sanna-2	8.58172	63.8924	82.879	25.9484	15.1899
CS76224	Sap-0	15.8117	40.3969	76.3506	25.5719	8.92823
CS76225	Sav-0	35.7047	26.3004	42.3071	25.9526	0.0332554
CS76226	Se-0	NA	23.7028	37.4069	NA	21.8945
CS76227	Shahdara	19.0154	25.4679	60.9559	NA	10.4897
CS76228	SLSP-30	13.9135	34.7101	61.0444	14.2393	17.2661
CS76229	Sparta-1	50.065	28.6724	39.868	13.2808	21.1283
CS76230	Sq-8	3.27202	31.3331	37.4505	14.9782	60.9241
CS76231	St-0	16.2885	42.6454	60.599	13.4296	11.5191
CS76232	Ste-3	28.3461	15.7649	31.746	0.282585	15.4709
CS76233	T1040	11.9775	34.8401	51.7138	26.1664	45.8727
CS76234	T1060	NA	25.9615	40.4711	NA	28.1453
CS76235	T1080	27.549	50.722	64.4182	31.9468	22.6057
CS76236	T1110	8.1226	27.4207	48.8141	31.2184	7.75094
CS76237	T1130	NA	87.805	70.1953	87.0326	NA
CS76238	T510	16.2287	25.3243	67.4503	19.7752	49.9721
CS76239	T540	18.6602	50.019	44.3081	15.0073	NA
CS76240	T620	NA	35.0196	60.1796	10.8106	58.8485
CS76241	T690	20.8576	19.0522	40.8441	20.6333	NA
CS76242	Ta-0	48.9299	14.4031	30.0499	NA	NA
CS76243	TÅD	NA	47.9552	49.2442	24.28	37.2502
CS76244	Tamm-2	14.0086	44	49.7726	35.5208	69.0378
CS76245	TDr-1	4.62348	20.742	48.3945	8.12203	NA
CS76246	TDr-17	NA	NA	NA	NA	NA
CS76247	TDr-18	30.1034	48.1598	51.7141	11.2001	18.4695
CS76248	TDr-3	29.3987	16.1139	45.0372	NA	0.324927
CS76249	TDr-8	13.1751	26.888	49.6771	5.08323	64.2445
CS76250	Tomegap-2	NA	36.4374	47.121	10.6407	NA
CS76251	Tottarp-2	20.3557	30.126	41.8828	4.9673	11.7103
CS76252	TOU-A1-115	37.952	40.0318	45.8253	NA	NA
CS76253	TOU-A1-116	17.3438	33.7821	51.7511	12.2347	12.4797
CS76255	TOU-A1-43	19.4729	14.9947	27.2348	NA	10.5602
CS76256	TOU-A1-62	32.9979	28.2358	57.1061	10.5014	8.86801
CS76258	TOU-A1-96	36.3559	15.144	24.2312	NA	NA
CS76259	TOU-C-3	8.32725	32.1335	64.5188	6.4665	1.56851
CS76260	TOU-E-11	26.5621	26.7613	33.9535	NA	NA
CS76261	TOU-H-12	18.7072	36.7564	64.3557	34.0268	11.0557
CS76262	TOU-H-13	33.3014	6.99202	36.9893	NA	7.98281
CS76263	TOU-I-17	22.2322	14.4936	76.5748	10.3835	13.4509
CS76264	TOU-I-2	NA	NA	31.6173	NA	24.13
CS76265	TOU-I-6	39.8516	33.085	57.6907	24.2239	48.0208
CS76266	TOU-J-3	30.1454	29.0992	49.3982	26.7757	NA
CS76267	TOU-K-3	NA	48.5482	50.436	43.1038	37.8958
CS76268	Ts-1	5.38326	53.6909	72.8895	32.5802	NA
CS76269	UduI	24.0741	38.9108	64.8622	17.6191	NA
CS76270	UKID101	19.4554	30.1536	64.873	23.1356	55.1193
CS76271	UKID22	9.95598	62.4813	73.0856	42.0916	5.94741
CS76272	UKID37	30.7222	19.0757	38.3774	4.45487	NA
CS76273	UKID48	11.8526	20.3165	52.7903	13.2639	33.7998
CS76274	UKID80	7.23281	40.4832	NA	90.1324	24.4042
CS76275	UKNW06-059	15.737	34.8687	54.1765	18.345	15.3929
CS76276	UKNW06-060	20.5856	33.452	41.2512	10.2408	15.5567
CS76277	UKNW06-386	20.5662	34.7635	66.5265	37.8747	NA
CS76278	UKNW06-436	7.72784	43.0726	57.2364	28.2109	31.1474
CS76279	UKNW06-460	2.44809	55.4303	64.8813	36.6589	NA
CS76280	UKSE06-062	12.4941	32.6644	39.6768	18.6752	38.4292
CS76281	UKSE06-192	NA	45.8888	68.1714	43.6468	43.4311
CS76282	UKSE06-272	17.9278	26.0449	39.5686	23.4279	7.14484
CS76283	UKSE06-278	7.76	55.0605	43.9627	47.8831	NA
CS76284	UKSE06-349	32.2018	30.807	65.5929	18.5201	39.3942
CS76285	UKSE06-351	13.8682	14.3354	34.8843	NA	25.3578
CS76286	UKSE06-414	14.1885	18.0331	29.3304	NA	1.64546
CS76287	UKSE06-429	22.9096	27.8568	37.4201	4.01957	5.60776
CS76288	UKSE06-466	25.3051	43.0306	54.7891	21.2033	NA
CS76289	UKSE06-482	26.8794	26.7215	42.5983	12.0115	30.6042
CS76290	UKSE06-520	NA	24.0601	51.729	14.4511	21.2932
CS76291	UKSE06-628	23.8805	37.5933	48.5852	15.7249	21.8957
CS76292	UKSW06-202	0.673101	69.0953	71.2295	41.0785	61.9743
CS76293	Ull2-3	25.4486	26.7423	46.0315	16.9228	NA
CS76294	Ull2-5	16.0187	32.3923	35.9378	49.6407	NA
CS76295	Ull3-4	19.6643	39.3801	59.3162	2.80398	19.9897
CS76296	Uod-7	29.8181	52.5687	35.7677	10.6639	10.4191
CS76297	Van-0	18.3287	51.5182	71.812	41.3584	16.4014
CS76298	Vår2-1	9.04236	45.3158	65.564	57.0184	NA
CS76299	VOU-1	NA	28.3098	43.0957	14.8263	NA
CS76300	VOU-2	10.8026	31.4358	69.4987	23.8843	21.6468
CS76301	Wei-0	31.6383	19.2987	51.4174	NA	NA
CS76302	Wil-1	23.0862	14.6464	39.3644	10.4034	3.07743
CS76303	Ws-0	15.2066	44.5212	72.6057	22.2978	NA
CS76304	Wt-5	25.1836	32.733	49.8524	15.0587	NA
CS76305	Yo-0	NA	24.1803	46.5438	8.92801	NA
CS76306	Zdr-6	36.3333	34.5919	38.1052	9.24191	35.5728
CS76307	ZdrI	24.7342	38.2102	53.3387	1.47728	17.4187
CS76308	ZdrI	28.4732	41.7307	63.1437	23.1063	13.2413
