# Supplementary material for: Genome‐wide association analysis reveals distinct genetic architectures for single and combined stress responses in Arabidopsis thaliana
Source: New Phytol. 2016 Sep 8;213(2):838–51. doi: 10.1111/nph.14165 (PMC5217058; doi:10.1111/nph.14165)
Supplement: Supplementary file 3 — Table S2 Candidate genes for reduction in Arabidopsis thaliana rosette fresh weight in response to drought [file NPH-213-838-s003.xlsx]

## Sheet: GWAs
Table S2. Genome wide association analysis for variation in response to drought. A threshold of -log10 (p-value) ≥4 was used to declare a SNP as significant. SNPs in LD (LD ≥0.4) in a window of ± 20 kb from a significant SNP were considered to belong to the same QTL (Quantitative Trait Loci). All SNPs indicated are from the 250 K chip (Atwell et al., 2010). Ch = Chromosome, MAF= Minor Allele Freq…
Ch	position	log10 (P)	snp.status	gene1	gene2	MAF	Effect Size	var.LRT	var.snp.random	QTL
1	3989077	4.32752	significant snp	AT1G11806	NA	0.586319	2.63453	0.0526163	0.0536339	1
1	25002617	4.67582	significant snp	AT1G66990	NA	0.32899	-2.80754	0.057317	0.0580761	2
1	26179374	4.36412	significant snp	AT1G69587	NA	0.85342	-3.6498	0.0531104	0.054543	3
1	26179764	3.1942	within 20 kb of a significant snp	AT1G69590	NA	0.85342	-3.06125	0.0373247	0.0363929	3
1	26181853	2.8392	within 20 kb of a significant snp	AT1G69600	NA	0.179153	2.60887	0.0325566	0.0315159	3
1	26184717	2.06624	within 20 kb of a significant snp	AT1G69600	NA	0.107492	2.7079	0.0222851	0.020511	3
2	4824919	4.2547	significant snp	AT2G11950	NA	0.752443	-2.87568	0.0516332	0.0502826	4
2	19616867	4.27623	significant snp	AT2G47920	NA	0.899023	4.08822	0.0519239	0.0451386	5
3	382377	3.10103	within 20 kb of a significant snp	AT3G02130	NA	0.644951	2.2876	0.0360714	0.0372141	6
3	383743	2.74892	within 20 kb of a significant snp	AT3G02130	NA	0.631922	2.12979	0.0313476	0.0321753	6
3	383968	2.68043	within 20 kb of a significant snp	AT3G02130	NA	0.628664	2.08821	0.0304318	0.0315672	6
3	384288	2.88264	within 20 kb of a significant snp	AT3G02130	NA	0.641694	2.19516	0.0331389	0.0346483	6
3	384702	2.5353	within 20 kb of a significant snp	AT3G02130	NA	0.635179	2.03961	0.0284949	0.0296635	6
3	384960	2.22122	within 20 kb of a significant snp	AT3G02140	NA	0.609121	1.83726	0.0243268	0.0234989	6
3	385381	3.03741	within 20 kb of a significant snp	AT3G02140	NA	0.635179	2.25927	0.0352163	0.0368504	6
3	385647	3.41486	within 20 kb of a significant snp	AT3G02140	NA	0.674267	2.43584	0.0402968	0.0407998	6
3	386245	4.12941	significant snp	AT3G02140	NA	0.667752	2.69383	0.0499412	0.0512927	6
3	5997119	4.01856	significant snp	AT3G17520	NA	0.28013	2.75842	0.0484443	0.0475368	7
3	11485910	4.63359	significant snp	AT3G29640	NA	0.537459	-2.56685	0.0567473	0.0532382	8
3	16316707	1.65216	within 20 kb of a significant snp	AT3G44770	NA	0.355049	-1.46419	0.016901	0.0131181	9
3	16316826	0.449247	within 20 kb of a significant snp	AT3G44770	NA	0.374593	-0.58977	0.0027824	6.20235e-08	9
3	16317598	4.17426	significant snp	AT3G44770	NA	0.387622	-2.49375	0.0505469	0.0469635	9
4	117376	2.09134	within 20 kb of a significant snp	AT4G00270	NA	0.153094	2.44127	0.022615	0.0244322	10
4	119089	1.98283	within 20 kb of a significant snp	AT4G00270	NA	0.172638	2.2337	0.0211915	0.0222043	10
4	124174	2.78366	within 20 kb of a significant snp	AT4G00290	NA	0.166124	2.83401	0.0318126	0.0366921	10
4	130278	4.00621	significant snp	AT4G00300	NA	0.13355	3.92711	0.0482774	0.0584346	10
4	131680	4.28305	significant snp	AT4G00305	NA	0.13355	4.12645	0.052016	0.063284	10
4	140919	2.2903	within 20 kb of a significant snp	AT4G00320	NA	0.205212	2.24365	0.0252404	0.0260942	10
4	141179	4.46835	significant snp	AT4G00320	NA	0.13355	4.19551	0.0545175	0.0658602	10
4	144227	2.69077	within 20 kb of a significant snp	AT4G00330	NA	0.123779	3.20304	0.0305699	0.0353506	10
4	144603	2.79362	within 20 kb of a significant snp	AT4G00330	NA	0.107492	3.43181	0.031946	0.0363729	10
4	145365	1.57761	within 20 kb of a significant snp	AT4G00335	NA	0.185668	1.86321	0.0159459	0.0153911	10
4	146233	1.88253	within 20 kb of a significant snp	AT4G00335	NA	0.13355	2.4979	0.0198819	0.0212646	10
4	147422	2.54743	within 20 kb of a significant snp	AT4G00335	NA	0.127036	3.06544	0.0286565	0.0323324	10
4	154217	1.51966	within 20 kb of a significant snp	AT4G00350	NA	0.130293	2.16028	0.0152072	0.0150103	10
4	154732	2.02876	within 20 kb of a significant snp	AT4G00355	NA	0.140065	2.52282	0.0217932	0.0226055	10
4	156727	1.0236	within 20 kb of a significant snp	AT4G00356	NA	0.162866	1.52565	0.00906965	0.00846921	10
4	156944	2.12418	within 20 kb of a significant snp	AT4G00356	NA	0.127036	2.78122	0.0230471	0.0254728	10
4	317129	1.58805	within 20 kb of a significant snp	AT4G00750	NA	0.778502	-1.84321	0.0160793	0.0180121	11
4	320251	2.44218	within 20 kb of a significant snp	AT4G00752	NA	0.785016	-2.42618	0.0272555	0.0315787	11
4	323953	2.0305	within 20 kb of a significant snp	AT4G00753	NA	0.684039	-1.76989	0.021816	0.0203925	11
4	325483	2.77645	within 20 kb of a significant snp	AT4G00755	NA	0.781759	-2.52581	0.0317162	0.034156	11
4	329392	3.27573	within 20 kb of a significant snp	AT4G00760	NA	0.739414	-2.5864	0.0384223	0.0408478	11
4	331506	4.26405	significant snp	AT4G00760	AT4G00770	0.791531	-3.25255	0.0517593	0.0555264	11
4	334652	3.28153	within 20 kb of a significant snp	AT4G00780	NA	0.791531	-2.81224	0.0385004	0.041012	11
4	338665	2.57893	within 20 kb of a significant snp	AT4G00800	NA	0.785016	-2.45007	0.0290765	0.0315358	11
4	340503	3.15274	within 20 kb of a significant snp	AT4G00800	NA	0.794788	-2.75527	0.0367669	0.0386584	11
4	341989	3.49011	within 20 kb of a significant snp	AT4G00800	NA	0.833876	-3.0834	0.0413113	0.0399359	11
4	347814	2.18092	within 20 kb of a significant snp	AT4G00810	NA	0.785016	-2.18375	0.0237948	0.0246215	11
4	4999561	1.97567	within 20 kb of a significant snp	AT4G08095	NA	0.674267	1.77725	0.0210978	0.0209252	12
4	5001801	2.00424	within 20 kb of a significant snp	AT4G08096	NA	0.661238	1.77042	0.0214718	0.021216	12
4	5001931	1.95935	within 20 kb of a significant snp	AT4G08096	NA	0.661238	1.74878	0.0208844	0.0206297	12
4	5005174	2.01734	within 20 kb of a significant snp	AT4G08097	NA	0.65798	1.77303	0.0216435	0.0217239	12
4	5007513	1.70342	within 20 kb of a significant snp	AT4G08098	NA	0.67101	1.6077	0.0175605	0.016835	12
4	5010443	4.21989	significant snp	AT4G08099	NA	0.732899	2.80183	0.051163	0.0511994	12
4	5012590	1.70257	within 20 kb of a significant snp	AT4G08101	NA	0.667752	1.60777	0.0175497	0.0166253	12
4	12317317	2.31056	within 20 kb of a significant snp	AT4G23630	NA	0.104235	-2.8392	0.0255086	0.0247075	13
4	12321966	2.75811	within 20 kb of a significant snp	AT4G23640	NA	0.104235	-3.17335	0.0314706	0.0314154	13
4	12323115	2.41726	within 20 kb of a significant snp	AT4G23640	NA	0.100977	-2.97874	0.0269243	0.0259181	13
4	12323866	1.45661	within 20 kb of a significant snp	AT4G23640	NA	0.110749	-2.07784	0.0144077	0.0122356	13
4	12332421	4.0335	significant snp	AT4G23670	NA	0.130293	-3.54167	0.048646	0.0479424	13
5	475012	4.78082	significant snp	AT5G02310	NA	0.192182	3.3855	0.0587331	0.0581248	14
5	475050	2.51049	within 20 kb of a significant snp	AT5G02310	NA	0.14658	2.59017	0.0281644	0.0253219	14
5	476691	2.22609	within 20 kb of a significant snp	AT5G02310	NA	0.143322	2.43323	0.0243911	0.0219872	14
5	2696533	1.24427	within 20 kb of a significant snp	AT5G08380	NA	0.729642	1.46045	0.011752	0.00990893	15
5	2699300	2.86446	within 20 kb of a significant snp	AT5G08391	NA	0.739414	2.47482	0.0328952	0.0357413	15
5	2701621	1.68902	within 20 kb of a significant snp	AT5G08390	NA	0.736156	1.7565	0.017375	0.01573	15
5	2703052	1.8557	within 20 kb of a significant snp	AT5G08390	NA	0.729642	1.87704	0.0195327	0.0191875	15
5	2703598	1.89461	within 20 kb of a significant snp	AT5G08390	NA	0.723127	1.88849	0.0200392	0.0197654	15
5	2708355	1.12781	within 20 kb of a significant snp	AT5G08400	NA	0.771987	1.43722	0.0103248	0.00786441	15
5	2708705	1.3667	within 20 kb of a significant snp	AT5G08400	NA	0.71987	1.52015	0.0132758	0.0113677	15
5	2713351	4.09938	significant snp	AT5G08420	NA	0.716612	2.87902	0.0495356	0.0511801	15
5	15974893	1.54486	within 20 kb of a significant snp	AT5G39890	NA	0.110749	2.21857	0.0155279	0.0138088	16
5	15977286	4.35343	significant snp	AT5G39900	NA	0.100977	4.26673	0.0529662	0.0532928	16
5	15982859	1.90704	within 20 kb of a significant snp	AT5G39920	NA	0.0977199	2.68461	0.0202013	0.0183568	16
5	15988287	2.18901	within 20 kb of a significant snp	AT5G39940	NA	0.0814332	3.21367	0.0239015	0.023552	16
5	15992711	2.18901	within 20 kb of a significant snp	AT5G39955	NA	0.0814332	3.21367	0.0239015	0.023552	16
5	15993057	2.26378	within 20 kb of a significant snp	AT5G39955	NA	0.0846906	3.20726	0.0248894	0.0244107	16
5	21529192	1.74099	within 20 kb of a significant snp	AT5G53110	NA	0.472313	1.48174	0.0180455	0.0152511	17
5	21529352	4.15247	significant snp	AT5G53110	NA	0.358306	2.62711	0.0502526	0.0490094	17
5	21529710	3.78484	within 20 kb of a significant snp	AT5G53110	NA	0.335505	2.54853	0.0452885	0.044342	17
5	25940202	2.44515	within 20 kb of a significant snp	AT5G64905	NA	0.788274	-2.43071	0.027295	0.031522	18
5	25948400	4.22048	significant snp	AT5G64930	NA	0.811075	-3.36128	0.051171	0.0554656	18
5	25958761	3.99133	within 20 kb of a significant snp	AT5G64960	AT5G64970	0.85342	-3.68948	0.0480766	0.0563534	18
Atwell S, Huang YS, Vilhjalmsson BJ, Willems G, Horton M, Li Y, Meng DZ, Platt A, Tarone AM, Hu TT, et al. 2010. Genome-wide association study of 107 phenotypes in Arabidopsis thaliana inbred lines. Nature 465: 627-631

## Sheet: Candidategenes
Table S2. Candidate genes for variation in response to drought. Ch = Chromosome, SNPs in LD (LD ≥ 0.4) in a window of ± 20 kb from a significant SNP were considered to belong to the same QTL (Quantitative Trait Loci). First and last SNPs in LD are indicated. SNPs from 250 K chip were enriched with SNPs from from the 1001 genome project (See Materials and Methods for further explanation). All gene…
QTL	Ch	position	gene	Description	Mina	Maxa	Minb	Maxb	MinJA	MaxJA	MinABA	MaxABA	MinET	MaxET
1	1	3970787	AT1G11755	Undecaprenyl pyrophosphate synthetase family protein	-0.463083	0.124633	-0.307283	0.287042	-0.3	0.1	-0.8	0.2	-0.6	0.1
1	1		AT1G11760	MED32	-0.293833	0.534598	-0.110049	0.405404	NA	NA	NA	NA	NA	NA
1	1		AT1G11770	FAD-binding Berberine family protein	0	0	-0.221476	0	-0.4	0.2	0	0.6	-0.3	0.5
1	1		AT1G11780	oxidoreductase, 2OG-Fe(II) oxygenase family protein	-0.159146	0.275116	-0.367743	0.255248	-0.4	0	-0.4	-0.1	-0.2	0.2
1	1		AT1G11785	unknown protein	-0.760424	1.49	0.347341	1.71228	NA	NA	NA	NA	NA	NA
1	1		AT1G11790	arogenate dehydratase 1	0.296565	1.52058	-0.880686	-0.0473837	-0.1	0.1	0	0.8	-0.1	0
1	1		AT1G11800	endonuclease/exonuclease/phosphatase family protein	-0.634374	-0.228115	-0.427165	0.133627	-0.2	0.3	-0.3	0	-0.3	0
1	1		AT1G11806	hypothetical protein	0	0	-0.221476	0	NA	NA	NA	NA	NA	NA
1	1	3990318	AT1G11810	F-box associated ubiquitination effector family protein	0	0	-0.221476	0	-0.2	0.5	-0.2	0.7	-0.3	0.7
2	1	25002531	AT1G66990	putative receptor serine/threonine kinase	0	0	-0.221476	0	NA	NA	NA	NA	NA	NA
2	1	25003910	AT1G66990	putative receptor serine/threonine kinase	0	0	-0.221476	0	NA	NA	NA	NA	NA	NA
3	1	26161406	AT1G69570	Dof-type zinc finger DNA-binding family protein	-0.0893233	0.93468	-1.11185	0.203863	0	0.3	-0.5	0.5	-0.6	0.2
3	1		AT1G69580	Homeodomain-like superfamily protein	0.0791819	1.50277	0.106967	0.712785	-0.5	-0.2	-0.2	0	-0.2	0.1
3	1		AT1G69587	Potential natural antisense gene (AT1G69588)	-0.653582	0.0288166	-0.403865	0.450764	NA	NA	NA	NA	NA	NA
3	1		AT1G69588	CLAVATA3/ESR-RELATED 45	-0.0770819	3.99323	-1.79787	0.333139	NA	NA	NA	NA	NA	NA
3	1		AT1G69590	pseudogene	0	0	-0.221476	0	NA	NA	NA	NA	NA	NA
3	1	26185099	AT1G69600	zinc finger homeodomain 1	0	0	-0.221476	0	0.1	0.8	0.8	3.8	-2.3	0.9
4	2	4808164	AT2G11910	unknown protein	-0.601301	0.126931	-0.337564	0.190136	0	0	-0.3	0	0	0.1
4	2		AT2G11930	hypothetical protein	0	0	-0.221476	0	NA	NA	NA	NA	NA	NA
4	2		AT2G11940	gypsy-like retrotransposon family	0	0	-0.221476	0	-1.4	2.1	-2	-0.1	-0.1	0.9
4	2		AT2G11950	copia-like retrotransposon family	0	0	-0.221476	0	NA	NA	NA	NA	NA	NA
4	2		AT2G11970	Mutator-like transposase family	0	0	-0.221476	0	NA	NA	NA	NA	NA	NA
4	2		AT2G11980	CACTA-like transposase family	0	0	-0.221476	0	NA	NA	NA	NA	NA	NA
4	2		AT2G11983	Pseudogene of AT3G17910	0	0	-0.221476	0	NA	NA	NA	NA	NA	NA
4	2		AT2G11990	Pseudogene of AT3G17910, AGAMOUS-LIKE 88	0	0	-0.221476	0	NA	NA	NA	NA	NA	NA
4	2	4837997	AT2G12000	transposable element gene	0	0	-0.221476	0	NA	NA	NA	NA	NA	NA
5	2	19613315	AT2G47910	chlororespiratory reduction 6	-0.763497	0.171484	-0.830277	0.526217	-0.5	-0.1	-0.5	-0.1	-0.2	-0.1
5	2		AT2G47920	Kinase interacting (KIP1-like) family protein	-1.18797	0.289103	-0.225357	0.690794	-1.7	1.8	-2.2	1.3	-2.6	2.8
5	2		AT2G47940	DEGP protease 2	-0.263529	0.476703	-1.15938	0.850391	0	0.1	0	0	-0.2	0
5	2		AT2G47950	unknown protein	4.71031	7.53417	-0.394408	-0.172932	1.5	2.8	0.3	0.8	0.7	1.2
5	2	19631288	AT2G47960	unknown protein	-0.164697	0.127907	-0.384729	0.196601	-0.1	0	-0.3	0	-0.2	0
6	3	377749	AT3G02125	unknown protein	0	0	-0.221476	0	1.1	1.4	-0.3	0.7	0.5	1.3
6	3		AT3G02130	receptor-like protein kinase 2	-0.508489	0.600815	-0.789271	0.383058	-0.6	0.5	-0.1	0.4	-0.6	0.4
6	3		AT3G02140	AFP2 (ABI five-binding protein 2) family protein	0.490361	2.66201	-0.523846	0.895366	0.1	0.4	0.9	3.1	0	0.3
6	3		AT3G02150	plastid transcription factor 1	-0.0844318	1.30719	-0.772251	0.25538	-0.1	0.5	0.1	2	-0.3	0.3
6	3		AT3G02160	Bromodomain transcription factor	-0.278566	0.586209	-0.147608	0.574769	NA	NA	NA	NA	NA	NA
6	3	399404	AT3G02170	longifolia2	-0.857988	1.78817	-3.2091	0.844077	-0.8	0	-1.3	-0.1	0	0
7	3	5997119	AT3G17520	Late embryogenesis abundant protein (LEA) family protein	-0.320969	7.97156	2.48818	10.4165	-1	0.2	0	9.3	-0.9	0
8	3	11468891	AT3G29636	transferase-related	0	0	-0.221476	0	NA	NA	NA	NA	NA	NA
8	3		AT3G29638	General transcription factor 2-related zinc finger protein	0.384065	0.384065	-0.221476	0	NA	NA	NA	NA	NA	NA
8	3		AT3G29639	BEST Arabidopsis thaliana protein match is	-1.79124	-0.288804	-0.675391	0.216201	NA	NA	NA	NA	NA	NA
8	3		AT3G29640	transposable element gene	0	0	-0.221476	0	-0.3	1.9	-1.8	1.8	0	2.3
8	3		AT3G29641	transposable element gene	0	0	-0.221476	0	NA	NA	NA	NA	NA	NA
8	3		AT3G29632	transposable element gene	0	0	-0.221476	0	NA	NA	NA	NA	NA	NA
8	3		AT3G29642	transposable element gene	0	0	-0.221476	0	NA	NA	NA	NA	NA	NA
8	3	11505277	AT3G29644	Potential natural antisense gene, locus overlaps with AT3G29642	-0.605311	0.947035	-0.617467	0.916512	NA	NA	NA	NA	NA	NA
9	3	16316826	AT3G44770	Protein of unknown function (DUF626)	0.677669	2.40035	0.981019	1.52782	0	1.1	0.1	0.8	-0.3	1.5
9	3	16317721	AT3G44770	Protein of unknown function (DUF626)	0.677669	2.40035	0.981019	1.52782	0	1.1	0.1	0.8	-0.3	1.5
10	4	111911	AT4G00250	DNA-binding storekeeper protein-related transcriptional regulator	-1.78048	-0.262588	-0.928852	1.5466	-0.3	0	-1.2	0	0.1	0.3
10	4		AT4G00260	Transcriptional factor B3 family protein	0	0	-0.221476	0	0	3	0.3	3	0.4	0.6
10	4		AT4G00270	DNA-binding storekeeper protein-related transcriptional regulator	-0.601958	-0.0568895	-0.310135	0.474505	-0.3	0.5	-0.6	0.7	-0.6	0.9
10	4		AT4G00280	Leucine-rich repeat transmembrane protein kinase protein	0	0	-0.221476	0	-2.3	0.2	-1.8	0.9	-0.6	1.2
10	4		AT4G00290	Mechanosensitive ion channel protein	-0.6737	0.125405	-1.13789	-0.211115	-0.1	0.3	-0.1	0.2	0	0.3
10	4		AT4G00300	fringe-related protein	-0.260571	1.661	-1.04926	0.594411	-0.3	-0.1	-0.3	-0.1	-0.3	0
10	4		AT4G00305	RING/U-box superfamily protein	-1.55631	2.20092	-1.82738	0.445737	NA	NA	NA	NA	NA	NA
10	4		AT4G00310	Putative membrane lipoprotein	0.38577	2.34382	-0.222069	1.38314	-1.4	0.3	-1	0.2	-1.9	-0.3
10	4		AT4G00315	F-box/RNI-like/FBD-like domains-containing protein	0	0	-0.221476	0	NA	NA	NA	NA	NA	NA
10	4		AT4G00320	F-box/RNI-like superfamily protein	0	0	-0.221476	0	-0.5	1	-0.3	0.9	-0.9	1.6
10	4		AT4G00330	calmodulin-binding receptor-like cytoplasmic kinase 2	-1.12784	0.50897	-0.954111	0.148834	-0.5	-0.1	-0.9	0	-0.2	0
10	4		AT4G00335	RING-H2 finger B1A	-0.616404	0.363887	-0.296624	0.512544	-0.3	0	-0.4	0.2	0	0
10	4		AT4G00340	receptor-like protein kinase 4	-0.484927	0.307376	-0.391078	0.341956	0.1	0.4	-0.2	0.1	0.2	0.7
10	4		AT4G00350	MATE efflux family protein	-1.08994	1.94357	-0.752837	0.673401	-2.4	0.1	0.7	1.9	-0.6	2
10	4		AT4G00355	unknown protein	-0.877682	-0.266031	-0.541411	0.20742	-0.7	-0.2	-0.3	0.7	-0.5	0
10	4	158249	AT4G00356	defensin-like (DEFL) family protein	0	0	-0.221476	0	NA	NA	NA	NA	NA	NA
11	4	311663	AT4G00740	S-adenosyl-L-methionine-dependent methyltransferases superfamily protein	-0.290249	0.15851	-0.433965	0.2487	-0.3	-0.1	-0.4	-0.1	-0.2	0
11	4		AT4G00750	S-adenosyl-L-methionine-dependent methyltransferases superfamily protein	-1.0101	0.22853	-0.616238	0.00929509	-0.4	0	0	0.9	-0.2	0.1
11	4		AT4G00752	UBX domain-containing protein	-0.477552	0.145795	-0.472598	0.0840178	NA	NA	NA	NA	NA	NA
11	4		AT4G00753	Pseudogene of AT5G37890	0	0	-0.221476	0	NA	NA	NA	NA	NA	NA
11	4		AT4G00755	F-box family protein	-1.31354	0.178072	-0.671289	0.420153	-0.5	-0.1	-0.2	0	0	0
11	4		AT4G00760	pseudo-response regulator 8	0.266162	0.993396	-0.586794	0.218191	0	0.6	-0.3	0.3	-0.2	0.4
11	4		AT4G00770	unknown protein	-0.748803	5.08227	-0.469933	1.38283	0.1	0.3	-0.4	0.2	-0.2	0.6
11	4		AT4G00780	TRAF-like family protein	-0.256282	0.273248	-0.855501	0.744518	-0.1	0	0	0.1	0	0.2
11	4		AT4G00800	transducin family protein / WD-40 repeat family protein	-0.392279	0.0747109	-0.200312	0.283069	0.4	0.8	0.2	0.5	0.5	0.7
11	4		AT4G00810	60S acidic ribosomal protein family	-0.360528	0.741258	-0.749147	0.277049	-0.1	0	-0.2	0	0	0
11	4	349991	AT4G00820	IQ-domain 17	-0.979559	0.872214	-1.19582	0.504864	-0.4	-0.2	-0.2	0.2	-0.2	0.1
12	4	4992152	AT4G08094	transposable element gene	0	0	-0.221476	0	NA	NA	NA	NA	NA	NA
12	4		AT4G08095	transposable element gene	0	0	-0.221476	0	NA	NA	NA	NA	NA	NA
12	4		AT4G08096	transposable element gene	0	0	-0.221476	0	NA	NA	NA	NA	NA	NA
12	4		AT4G08097	transposable element gene	0	0	-0.221476	0	NA	NA	NA	NA	NA	NA
12	4		AT4G08098	pseudogene of hypothetical protein	0	0	-0.221476	0	NA	NA	NA	NA	NA	NA
12	4		AT4G08099	transposable element gene	0	0	-0.221476	0	NA	NA	NA	NA	NA	NA
12	4		AT4G08101	transposable element gene	0	0	-0.221476	0	NA	NA	NA	NA	NA	NA
12	4		AT4G08102	transposable element gene	0	0	-0.221476	0	NA	NA	NA	NA	NA	NA
12	4		AT4G08103	transposable element gene	0	0	-0.221476	0	NA	NA	NA	NA	NA	NA
12	4		AT4G08104	transposable element gene	0	0	-0.221476	0	NA	NA	NA	NA	NA	NA
12	4		AT4G08105	transposable element gene	0	0	-0.221476	0	NA	NA	NA	NA	NA	NA
12	4	5029919	AT4G08106	transposable element gene	0	0	-0.221476	0	NA	NA	NA	NA	NA	NA
13	4	12317317	AT4G23630	VIRB2-interacting protein 1	-0.640436	0.337644	-1.31686	1.12828	0	0	0.1	0.9	-0.1	0
13	4		AT4G23640	Potassium transporter family protein	-0.36613	0.0101223	-0.251386	0.0834962	0	0	-0.2	0.1	-0.1	0
13	4		AT4G23650	calcium-dependent protein kinase 6	-0.577055	0.631595	-0.588551	-0.258188	-0.1	0	0	0	0	0.2
13	4		AT4G23660	polyprenyltransferase 1	-0.360742	-0.0577701	-0.124097	0.303417	-0.3	0	-0.1	0.1	-0.3	0
13	4	12332632	AT4G23670	Polyketide cyclase/dehydrase and lipid transport superfamily protein	-0.675852	0.354144	-0.769731	0.890632	0	0.3	0	0.2	-0.2	0.1
14	5	474462	AT5G02310	proteolysis 6	-0.617192	0.0499785	-0.267281	0.166927	-0.7	0.6	-0.6	0.6	-0.5	1
14	5	484741	AT5G02320	myb domain protein 3r-5	-0.425057	0.627759	-0.0709567	0.418001	0.2	1.5	-1.5	1.1	-0.8	0.8
15	5	2696533	AT5G08380	alpha-galactosidase 1	-1.54927	0.0898073	-0.9659	-0.16584	0	0	-0.1	0.1	0	0.1
15	5		AT5G08390	Transducin/WD40 repeat-like superfamily protein	-0.274709	0.361995	-0.748543	0.0042625	-0.2	0.1	-0.1	0.3	0	0.3
15	5		AT5G08391	Protein of unknown function (DUF 3339)	-0.507335	2.33421	-0.221476	0	NA	NA	NA	NA	NA	NA
15	5		AT5G08400	Protein of unknown function (DUF3531)	-0.629989	0.260494	0.126187	0.876541	0	0.1	-0.3	0	-0.2	0.3
15	5		AT5G08415	Radical SAM superfamily protein	-0.0854923	0.435138	-0.389656	0.122445	0	0.2	0	0.1	0.1	0.4
15	5		AT5G08420	RNA-binding KH domain-containing protein	-0.41248	0.271153	-0.36843	0.166117	0.1	0.3	-0.1	0.1	0.2	0.6
15	5	2718536	AT5G08430	SWIB/MDM2 domain	-0.131981	0.595369	-0.443146	0.305608	0	0.4	0	0.2	-0.1	0.3
16	5	15972234	AT5G39880	unknown protein	0	0	-0.221476	0	-0.2	2.5	0	3	-1.5	2.5
16	5		AT5G39890	Protein of unknown function (DUF1637)	-0.930195	2.18941	0.0532087	2.37564	-0.4	0.1	-0.6	0	0.1	0.4
16	5		AT5G39900	Small GTP-binding protein	-0.459351	0.27346	-0.609667	0.227569	0	0.4	0	0.2	0.1	0.5
16	5		AT5G39910	Pectin lyase-like superfamily protein	0	0	-0.221476	0	0.6	3	0	2.2	0	2.1
16	5		AT5G39920	CONTAINS InterPro DOMAIN/s	0	0	-0.221476	0	NA	NA	NA	NA	NA	NA
16	5		AT5G39930	CLP1-similar protein 5	0	0	-0.221476	0	0	2.5	-1.2	2.9	-0.4	2.4
16	5		AT5G39940	FAD/NAD(P)-binding oxidoreductase family protein	-0.721684	-0.088584	-0.0390134	0.414697	0	0	-0.3	0	-0.2	0
16	5		AT5G39950	thioredoxin 2	-0.624495	0.178542	-0.377833	0.0597108	-0.1	0	-0.1	0.1	0	0
16	5		AT5G39955	transposable element gene	0	0	-0.221476	0	NA	NA	NA	NA	NA	NA
16	5	15995614	AT5G39960	GTP binding	-0.409552	0.418943	-0.367681	0.763978	-0.4	0	-0.6	-0.2	0	0.3
17	5	21529037	AT5G53110	RING/U-box superfamily protein	-3.97505	-0.18012	-3.58473	-1.04662	-0.5	-0.1	-0.3	0.1	0	0.6
17	5	21530031	AT5G53110	RING/U-box superfamily protein	-3.97505	-0.18012	-3.58473	-1.04662	-0.5	-0.1	-0.3	0.1	0	0.6
18	5	25940080	AT5G64905	elicitor peptide 3 precursor	0.850041	6.21539	-3.08805	0.27197	0.4	1.2	-0.9	0.5	0	0.9
18	5		AT5G64910	unknown protein	-0.577308	0.867209	-0.796189	0.779924	NA	NA	NA	NA	NA	NA
18	5		AT5G64930	CPR5 protein, putative	-0.501746	0.0242062	-0.27707	0.291728	-0.4	0	0	0.2	-0.1	0.2
18	5		AT5G64940	ABC2 homolog 13	-0.675556	0.194792	-0.865456	-0.0312598	-0.3	-0.2	-0.4	-0.1	-0.4	-0.2
18	5		AT5G64960	CYCLIN DEPENDENT KINASE GROUP	-0.0572361	0.344514	-0.174475	0.448673	0	0	-0.2	0.2	0	0.2
18	5		AT5G64970	Mitochondrial substrate carrier family protein	-0.359723	0.461285	-0.19605	0.381378	0	0.1	-0.3	0	0.1	0.3
18	5		AT5G64980	unknown protein	0.217793	1.19921	-0.839213	0.882851	-0.1	1.1	-0.2	0.1	-0.3	1
18	5		AT5G64990	RAB GTPase homolog H1A	-0.308367	0.875389	-0.00259304	0.757342	-0.5	0.3	-0.2	0.3	-0.1	0.2
18	5	25966916	AT5G65000	Nucleotide-sugar transporter family protein	-0.294604	0.718229	-0.481357	0.597718	-0.1	0	-0.3	0	0	0.2
