# Supplementary material for: Genome‐wide association analysis reveals distinct genetic architectures for single and combined stress responses in Arabidopsis thaliana
Source: New Phytol. 2016 Sep 8;213(2):838–51. doi: 10.1111/nph.14165 (PMC5217058; doi:10.1111/nph.14165)
Supplement: Supplementary file 4 — Table S3 Candidate genes for reduction in A. thaliana rosette fresh weight in response to Pieris rapae [file NPH-213-838-s004.xlsx]

## Sheet: GWAs
Table S3. Genome wide association analysis for variation in response to P. rapae herbivory. A treshold of -log10 (p-value) ≥4 was used to declare a SNP as significant. SNPs in LD (LD ≥0.4) in a window of ± 20 kb from a significant SNP were considered to belong to the same QTL (Quantitative Trait Loci). All SNPs indicated are from the 250 K chip (Atwell et al., 2010). Ch = Chromosome, MAF= Minor A…
Ch	position	log10 (P)	snp.status	gene1	gene2	MAF	Effect Size	var.LRT	var.snp.random	QTL
1	3283264	1.78337	within 20 kb of a significant snp	AT1G10050	NA	0.182609	2.52984	0.0165596	0.0176677	1
1	3294935	4.59176	significant snp	AT1G10090	NA	0.257971	3.84151	0.0501399	0.0588999	1
1	3299649	4.70333	significant snp	AT1G10095	NA	0.823188	-4.11158	0.0514814	0.0500965	1
1	18944225	4.56067	significant snp	AT1G51140	NA	0.884058	-5.01243	0.0497577	0.0536347	2
1	18944644	4.56067	significant snp	AT1G51140	NA	0.884058	-5.01243	0.0497577	0.0536347	2
1	19256749	4.54061	significant snp	AT1G51850	NA	0.93913	-6.85556	0.0495313	0.0549175	3
1	20837984	4.25493	significant snp	AT1G55740	NA	0.113043	4.92176	0.0460724	0.0487346	4
1	20854737	1.0317	within 20 kb of a significant snp	AT1G55790	NA	0.330435	1.35916	0.00815939	0.00577091	4
1	20857168	1.18165	within 20 kb of a significant snp	AT1G55800	NA	0.324638	1.48892	0.00977617	0.00756163	4
1	20859042	1.87207	within 20 kb of a significant snp	AT1G55805	NA	0.802899	-2.34612	0.0175866	0.0160393	4
1	20861830	2.71901	within 20 kb of a significant snp	AT1G55810	NA	0.162319	3.25367	0.0275809	0.0274497	4
1	20863647	2.01801	within 20 kb of a significant snp	AT1G55810	NA	0.150725	2.72718	0.0192868	0.0173678	4
1	20865647	4.69897	significant snp	AT1G55820	NA	0.144928	4.59939	0.0514493	0.0531439	4
1	20867291	4.57512	significant snp	AT1G55820	NA	0.263768	3.5496	0.0499491	0.0500273	4
2	17891050	3.42164	within 20 kb of a significant snp	AT2G43020	NA	0.498551	2.62538	0.0360134	0.0331454	5
2	17891693	4.42481	significant snp	AT2G43020	AT2G43018	0.510145	3.03403	0.0481297	0.0461015	5
2	17891901	3.54629	within 20 kb of a significant snp	AT2G43020	AT2G43018	0.521739	2.67598	0.0375158	0.0354575	5
2	17892734	4.11351	significant snp	AT2G43020	AT2G43018	0.513043	2.91245	0.0443608	0.042163	5
2	17894351	2.2817	within 20 kb of a significant snp	AT2G43020	AT2G43018	0.426087	2.09199	0.0223858	0.0195141	5
2	17894680	3.94616	within 20 kb of a significant snp	AT2G43020	NA	0.515942	2.84282	0.042342	0.0400822	5
2	17895038	2.17489	within 20 kb of a significant snp	AT2G43030	NA	0.417391	2.03052	0.0211268	0.0183707	5
2	17895167	2.34384	within 20 kb of a significant snp	AT2G43030	NA	0.411594	2.13432	0.0231203	0.0200668	5
2	17895188	1.84222	within 20 kb of a significant snp	AT2G43030	NA	0.373913	1.87122	0.0172405	0.0145213	5
2	17896085	3.97868	within 20 kb of a significant snp	AT2G43040	NA	0.518841	2.85743	0.0427348	0.0404173	5
2	17896555	3.65419	within 20 kb of a significant snp	AT2G43040	NA	0.486957	2.71361	0.0388173	0.036069	5
2	17897644	3.28011	within 20 kb of a significant snp	AT2G43040	NA	0.507246	2.55951	0.0343094	0.0319939	5
2	17897766	3.12055	within 20 kb of a significant snp	AT2G43040	NA	0.501449	2.48172	0.032391	0.0301296	5
3	956402	0.688755	within 20 kb of a significant snp	AT3G03780	NA	0.857971	-1.39776	0.00465712	0.00183027	6
3	957270	2.21645	within 20 kb of a significant snp	AT3G03780	NA	0.878261	-3.17215	0.0216161	0.0203876	6
3	957694	3.50308	within 20 kb of a significant snp	AT3G03780	NA	0.895652	-4.49699	0.0369948	0.0390148	6
3	957868	3.50308	within 20 kb of a significant snp	AT3G03780	NA	0.895652	-4.49699	0.0369948	0.0390148	6
3	959226	1.67451	within 20 kb of a significant snp	AT3G03780	NA	0.898551	-2.93086	0.0153067	0.014311	6
3	961179	4.07779	significant snp	AT3G03780	NA	0.898551	-4.96302	0.0439334	0.0481128	6
3	962420	2.40327	within 20 kb of a significant snp	AT3G03790	NA	0.875362	-3.34478	0.023824	0.0249019	6
3	963383	2.27406	within 20 kb of a significant snp	AT3G03790	NA	0.884058	-3.34055	0.0222956	0.023491	6
3	963745	2.27406	within 20 kb of a significant snp	AT3G03790	NA	0.884058	-3.34055	0.0222956	0.0230037	6
3	963897	2.41455	within 20 kb of a significant snp	AT3G03790	NA	0.878261	-3.35856	0.0239577	0.0237615	6
3	964099	2.27406	within 20 kb of a significant snp	AT3G03790	NA	0.884058	-3.34055	0.0222956	0.023491	6
3	964315	2.27406	within 20 kb of a significant snp	AT3G03790	NA	0.884058	-3.34055	0.0222956	0.0230037	6
3	964579	2.39267	within 20 kb of a significant snp	AT3G03790	NA	0.875362	-3.34561	0.0236984	0.0242133	6
3	964777	2.21609	within 20 kb of a significant snp	AT3G03790	NA	0.86087	-3.00063	0.0216118	0.0205356	6
3	965805	2.07523	within 20 kb of a significant snp	AT3G03790	NA	0.872464	-3.07331	0.0199565	0.0214139	6
3	965969	1.99027	within 20 kb of a significant snp	AT3G03790	NA	0.878261	-3.02554	0.0189628	0.0187449	6
3	966429	2.82385	within 20 kb of a significant snp	AT3G03790	NA	0.881159	-3.77031	0.0288338	0.0321069	6
3	966468	2.14156	within 20 kb of a significant snp	AT3G03790	NA	0.875362	-3.11442	0.0207349	0.0209598	6
3	966787	1.90924	within 20 kb of a significant snp	AT3G03790	NA	0.878261	-2.93616	0.0180185	0.0185701	6
3	966935	2.26309	within 20 kb of a significant snp	AT3G03790	NA	0.878261	-3.27519	0.022166	0.0234623	6
3	967163	2.12166	within 20 kb of a significant snp	AT3G03790	NA	0.884058	-3.21946	0.0205012	0.0210808	6
3	967314	2.16374	within 20 kb of a significant snp	AT3G03790	NA	0.884058	-3.25017	0.0209956	0.0214904	6
3	1532298	4.07469	significant snp	AT3G05350	AT3G05360	0.643478	-3.14801	0.0438949	0.0445733	7
3	4611319	2.15133	within 20 kb of a significant snp	AT3G13965	NA	0.895652	3.36798	0.0208497	0.0202399	8
3	4617784	1.81463	within 20 kb of a significant snp	AT3G13980	NA	0.892754	3.00742	0.016921	0.0161319	8
3	4622889	1.70944	within 20 kb of a significant snp	AT3G13980	NA	0.857971	2.54994	0.0157078	0.0140449	8
3	4623980	4.14569	significant snp	AT3G13990	NA	0.855072	4.24316	0.0447523	0.0449971	8
3	7637441	4.07263	significant snp	AT3G21690	NA	0.924638	5.54943	0.0438681	0.0410922	9
3	18600778	3.77278	within 20 kb of a significant snp	AT3G50160	NA	0.553623	2.82394	0.0402485	0.0388865	10
3	18601782	1.19731	within 20 kb of a significant snp	AT3G50170	NA	0.626087	1.43997	0.00994718	0.00776211	10
3	18602079	2.64976	within 20 kb of a significant snp	AT3G50170	NA	0.628986	2.36759	0.0267546	0.0257183	10
3	18602616	3.1348	within 20 kb of a significant snp	AT3G50170	NA	0.617391	2.58814	0.0325622	0.0313534	10
3	18603373	4.27984	significant snp	AT3G50170	NA	0.556522	3.04587	0.0463732	0.0458734	10
3	18603520	2.71519	within 20 kb of a significant snp	AT3G50170	NA	0.568116	2.31794	0.0275352	0.0259851	10
4	1562020	4.4034	significant snp	AT4G03520	NA	0.898551	-5.43794	0.0478648	0.054628	11
4	9539564	4.12843	significant snp	AT4G16950	NA	0.657971	3.02786	0.0445428	0.0402241	12
4	15674390	2.48253	within 20 kb of a significant snp	AT4G32480	NA	0.93913	4.6934	0.0247644	0.0230003	13
4	15682245	2.39507	within 20 kb of a significant snp	AT4G32500	NA	0.924638	4.19901	0.0237268	0.0232521	13
4	15687241	3.05482	within 20 kb of a significant snp	AT4G32510	NA	0.930435	5.0592	0.0316017	0.0312738	13
4	15689569	4.25649	significant snp	AT4G32520	NA	0.907246	5.36004	0.0460917	0.0471017	13
4	15692006	2.90878	within 20 kb of a significant snp	AT4G32520	NA	0.915942	4.52072	0.0298505	0.0292335	13
4	15694225	3.73802	within 20 kb of a significant snp	AT4G32530	NA	0.904348	4.84885	0.0398289	0.0392617	13
4	15702807	2.39054	within 20 kb of a significant snp	AT4G32540	NA	0.927536	4.24411	0.0236732	0.021925	13
4	18005179	4.11805	significant snp	AT4G38480	NA	0.828986	-3.8743	0.0444208	0.0400864	14
4	18017588	3.77863	within 20 kb of a significant snp	AT4G38520	NA	0.852174	-4.00224	0.040319	0.0372721	14
5	2446219	2.0783	within 20 kb of a significant snp	AT5G07690	NA	0.275362	2.33627	0.0199925	0.0208377	15
5	2446893	2.32831	within 20 kb of a significant snp	AT5G07690	NA	0.243478	2.61546	0.0229366	0.025212	15
5	2447616	2.55472	within 20 kb of a significant snp	AT5G07690	NA	0.237681	2.79885	0.0256225	0.0288135	15
5	2448732	1.85347	within 20 kb of a significant snp	AT5G07690	NA	0.263768	2.18274	0.0173709	0.0170553	15
5	2449131	1.55279	within 20 kb of a significant snp	AT5G07690	NA	0.266667	1.95052	0.0139171	0.012999	15
5	2451985	2.3662	within 20 kb of a significant snp	AT5G07700	NA	0.214493	2.80384	0.0233849	0.0248394	15
5	2452929	2.15382	within 20 kb of a significant snp	AT5G07710	NA	0.208696	2.66525	0.0208791	0.0214205	15
5	2453987	2.91304	within 20 kb of a significant snp	AT5G07710	NA	0.194203	3.1691	0.0299015	0.0315458	15
5	2454480	4.02641	significant snp	AT5G07710	NA	0.15942	4.31723	0.043309	0.0529074	15
5	2455111	2.77204	within 20 kb of a significant snp	AT5G07710	NA	0.191304	3.15293	0.0282143	0.0293925	15
5	2455351	4.02641	significant snp	AT5G07710	NA	0.15942	4.31723	0.043309	0.0529074	15
5	2457740	1.77585	within 20 kb of a significant snp	AT5G07730	NA	0.156522	2.61584	0.0164728	0.0164368	15
5	2459048	3.54406	within 20 kb of a significant snp	AT5G07740	NA	0.168116	3.88186	0.037489	0.0432269	15
5	2459327	3.28558	within 20 kb of a significant snp	AT5G07740	NA	0.171014	3.66513	0.0343752	0.0386468	15
5	2460092	3.09078	within 20 kb of a significant snp	AT5G07740	NA	0.173913	3.52417	0.0320334	0.0358448	15
5	2460120	3.21712	within 20 kb of a significant snp	AT5G07740	NA	0.162319	3.67422	0.0335516	0.0369781	15
5	2464698	4.10568	significant snp	AT5G07740	NA	0.17971	4.11495	0.0442661	0.0520856	15
5	2466099	3.76722	within 20 kb of a significant snp	AT5G07740	NA	0.168116	3.97781	0.0401813	0.0458361	15
5	2467447	4.5784	significant snp	AT5G07740	NA	0.162319	4.60801	0.049986	0.0614967	15
5	2468620	3.37357	within 20 kb of a significant snp	AT5G07760	NA	0.150725	4.00306	0.0354345	0.0438356	15
5	2470335	3.7333	within 20 kb of a significant snp	AT5G07760	NA	0.831884	-3.9513	0.0397719	0.0455107	15
5	2471394	2.16174	within 20 kb of a significant snp	AT5G07760	NA	0.881159	-3.3136	0.0209721	0.0218689	15
5	2473364	2.94157	within 20 kb of a significant snp	AT5G07760	NA	0.886957	-4.08902	0.0302433	0.0329471	15
5	2478062	4.29073	significant snp	AT5G07770	NA	0.913043	-5.77762	0.0465021	0.0558856	15
5	2487045	2.02897	within 20 kb of a significant snp	AT5G07800	NA	0.936232	-4.32178	0.0194149	0.0200014	15
5	2491846	2.00998	within 20 kb of a significant snp	AT5G07810	NA	0.936232	-4.28792	0.0191929	0.0201286	15
5	14574712	5.11577	significant snp	AT5G36935	NA	0.113043	5.27302	0.0564706	0.0568215	16
5	14574788	6.01547	significant snp	AT5G36935	NA	0.107246	5.93439	0.0673	0.0691726	16
5	14574931	6.01233	significant snp	AT5G36935	NA	0.121739	5.60303	0.0672588	0.0697575	16
5	14575026	6.29671	significant snp	AT5G36935	NA	0.133333	5.41026	0.0706704	0.0709553	16
5	14576048	5.1891	significant snp	AT5G36935	NA	0.130435	5.04711	0.0573544	0.0587555	16
5	14576171	5.86012	significant snp	AT5G36935	NA	0.121739	5.49665	0.065419	0.0672022	16
5	14576473	5.67985	significant snp	AT5G36935	NA	0.13913	5.07961	0.063268	0.0631628	16
5	14577824	4.41229	significant snp	AT5G36935	NA	0.110145	4.9338	0.0479695	0.0500826	16
5	18146371	4.04624	significant snp	AT5G44925	NA	0.101449	4.62943	0.0435517	0.0383126	17
5	22379640	1.19771	within 20 kb of a significant snp	AT5G55132	NA	0.947826	3.18712	0.0099516	0.00795258	18
5	22379988	1.53813	within 20 kb of a significant snp	AT5G55135	NA	0.936232	3.37088	0.0137505	0.0114501	18
5	22381126	0.585359	within 20 kb of a significant snp	AT5G55140	NA	0.942029	1.80998	0.00367925	0.000560586	18
5	22382673	4.02091	significant snp	AT5G55150	NA	0.944928	6.46274	0.0432443	0.0420839	18
5	22383547	#VALUE!	within 20 kb of a significant snp	AT5G55160	NA	0.953623	NA	0.0177938	0.0161135	18
Atwell S, Huang YS, Vilhjalmsson BJ, Willems G, Horton M, Li Y, Meng DZ, Platt A, Tarone AM, Hu TT, et al. 2010. Genome-wide association study of 107 phenotypes in Arabidopsis thaliana inbred lines. Nature 465: 627-631

## Sheet: Candidategenes
Table S3. Candidate genes for variation in response to P. rapae herbivory. Ch = Chromosome, SNPs in LD (LD ≥ 0.4) in a window of ± 20 kb from a significant SNP were considered to belong to the same QTL (Quantitative Trait Loci). First and last SNPs in LD are indicated. SNPs from 250 K chip were enriched with SNPs from from the 1001 genome project (see the Materials and Methods section for further…
QTL	Ch	position	gene	Description	Mina	Maxa	Minb	Maxb	MinJA	MaxJA	MinABA	MaxABA	MinET	MaxET
1	1	3283264	AT1G10050	glycosyl hydrolase family 10 protein / carbohydrate-binding domain-containing protein	-1.34088	0.155549	-0.221476	0.192927	-0.7	0	-0.6	1	-0.4	0
1	1		AT1G10060	branched-chain amino acid transaminase 1	0.0741575	1.28365	-0.781458	0.00333768	-0.2	0.7	0	1.2	0.2	1
1	1		AT1G10070	branched-chain amino acid transaminase 2	-1.23741	1.34394	-0.543288	4.4991	-0.1	1.7	-0.1	1.1	-0.2	0.2
1	1		AT1G10090	Early-responsive to dehydration stress protein (ERD4)	-0.111992	0.667134	0.0210931	0.322028	0.1	0.2	0.2	0.7	-0.3	0.1
1	1	3299649	AT1G10095	Protein prenylyltransferase superfamily protein	-0.461514	0.408065	0.308841	0.513284	NA	NA	NA	NA	NA	NA
2	1	18943920	AT1G51140	basic helix-loop-helix (bHLH) DNA-binding superfamily protein	-1.05135	0.184514	-1.43719	1.46746	-0.1	0.1	0.5	3.3	-0.2	0.2
2	1		AT1G51150	DegP protease 6	NA	NA	NA	NA	NA	NA	NA	NA	NA	NA
2	1		AT1G51160	SNARE-like superfamily protein	-0.120731	0.342674	-0.305699	0.122049	-0.2	0	-0.1	0	-0.2	-0.1
2	1		AT1G51170	Protein kinase superfamily protein	-0.252984	1.01431	-0.714964	0.905606	0	0.7	0	0.4	0	0.3
2	1	18961726	AT1G51172	unknown protein	NA	NA	NA	NA	NA	NA	NA	NA	NA	NA
3	1	19237961	AT1G51820	Leucine-rich repeat protein kinase family protein	NA	NA	-3.19095	1.94898	0.2	0.8	-0.8	0	0	0.3
3	1		AT1G51830	Leucine-rich repeat protein kinase family protein	NA	NA	NA	NA	-0.7	-0.3	-0.4	-0.2	-0.4	0.3
3	1		AT1G51840	protein kinase-related	NA	NA	NA	NA	-0.1	0.4	-0.3	0	0.2	0.8
3	1		AT1G51850	Leucine-rich repeat protein kinase family protein	-4.25259	-0.25413	-3.0301	-0.313328	-1.1	-0.2	-1.5	-0.3	-0.5	0.3
3	1		AT1G51860	Leucine-rich repeat protein kinase family protein	-4.24814	-0.100044	-3.7096	-0.217535	-0.4	0.1	-0.3	0.2	-0.4	0
3	1		AT1G51870	protein kinase family protein	NA	NA	NA	NA	NA	NA	NA	NA	NA	NA
3	1	19273888	AT1G51880	root hair specific 6	NA	NA	NA	NA	-0.2	0.6	-0.4	0.9	-1	0.6
4	1	20837272	AT1G55740	seed imbibition 1	0.356425	1.35466	0.475264	1.36872	-0.2	0.5	0	1.3	0.3	0.5
4	1		AT1G55750	BSD domain (BTF2-like transcription factors, Synapse-associated proteins and DOS2-like proteins)	-0.234296	0.138344	-0.135669	0.303898	-0.2	0.2	-0.1	0.8	0	0.5
4	1		AT1G55760	BTB/POZ domain-containing protein	-0.912381	0.00481976	-0.083244	2.34147	-2.1	-0.3	-0.8	3.4	-0.3	1
4	1		AT1G55770	Plant invertase/pectin methylesterase inhibitor superfamily protein	NA	NA	NA	NA	NA	NA	NA	NA	NA	NA
4	1		AT1G55790	Domain of unknown function (DUF2431)	NA	NA	NA	NA	-0.7	0.2	-0.4	0.4	-0.2	0.5
4	1		AT1G55800	Domain of unknown function (DUF2431)	NA	NA	NA	NA	-0.7	0.2	-0.4	0.4	-0.2	0.5
4	1		AT1G55805	BolA-like family protein	-0.350804	0.358752	-0.243227	0.0167604	-0.2	0	-0.4	0	-0.2	0
4	1		AT1G55810	uridine kinase-like 3	-0.838404	0.470356	-1.31877	-0.354968	-0.3	0.3	-0.9	-0.1	-0.1	0.1
4	1	20867291	AT1G55820	Kinase-related protein of unknown function (DUF1296)	-0.805228	0.150695	-0.796766	0.748558	-0.3	0	-0.7	0	-0.1	0.2
5	2	17891050	AT2G43018	conserved peptide upstream open reading frame 17	NA	NA	NA	NA	0.7	1.7	0	1	-0.2	0.2
5	2		AT2G43020	polyamine oxidase 2	NA	NA	NA	NA	0.7	1.7	0	1	-0.2	0.2
5	2		AT2G43030	Ribosomal protein L3 family protein	-0.334208	0.484307	-1.33239	0.421491	-0.2	0	-0.2	0	-0.2	0
5	2	17898190	AT2G43040	tetratricopeptide repeat (TPR)-containing protein	-0.0925399	1.80537	-1.57451	-0.412104	-0.1	0.4	-0.4	0.1	-0.1	0.2
6	3	943400	AT3G03760	LOB domain-containing protein 20	NA	NA	NA	NA	NA	NA	NA	NA	NA	NA
6	3		AT3G03770	Leucine-rich repeat protein kinase family protein	-0.676938	1.02679	-0.607664	-0.06676	-0.5	0.2	-0.9	-0.1	-0.6	-0.2
6	3		AT3G03773	HSP20-like chaperones superfamily protein	-0.367468	0.358337	-0.504523	0.441793	NA	NA	NA	NA	NA	NA
6	3		AT3G03776	hydroxyproline-rich glycoprotein family protein	-0.429273	1.26785	0.488111	1.52382	NA	NA	NA	NA	NA	NA
6	3		AT3G03780	methionine synthase 2	-0.994325	1.46092	-1.02375	-0.00535184	-0.1	0	-0.3	0.1	-0.1	0
6	3	969006	AT3G03790	ankyrin repeat family protein / regulator of chromosome condensation (RCC1) family protein	-1.11476	0.197047	-1.07825	0.0460161	-0.6	0.5	0	1.2	-0.2	0
7	3	1532298	AT3G05345	Chaperone DnaJ-domain superfamily protein	-0.641434	-0.0764364	-0.106234	0.551361	NA	NA	NA	NA	NA	NA
7	3		AT3G05350	Metallopeptidase M24 family protein	-0.254351	-0.0105424	-0.136053	0.188929	-0.2	0	-0.1	0	-0.1	0
7	3		AT3G05360	receptor like protein 30	NA	NA	NA	NA	-0.9	0.1	-0.6	0.9	-1	0.5
7	3		AT3G05370	receptor like protein 31	-0.949279	0.964004	-1.57524	0.919402	-0.4	0	-1	0.1	-0.2	0.2
7	3		AT3G05380	Myb-like DNA-binding	-0.0132353	0.914659	-0.440793	0.924976	NA	NA	NA	NA	NA	NA
7	3	1548153	AT3G05390	Methyltransferase putative	-0.0682285	2.3268	0.23941	2.9251	-0.1	0.4	-0.3	0	0	0.6
8	3	4611319	AT3G13965	Hypothetical protein	NA	NA	NA	NA	-0.5	0.6	-0.2	0.4	-0.6	-0.3
8	3		AT3G13970	Ubiquitin-like superfamily protein	-0.264901	0.725012	-1.12276	-0.0780082	NA	NA	NA	NA	NA	NA
8	3		AT3G13980	unknown protein	-0.429256	2.75528	0.231859	1.06742	-0.3	0.1	-0.1	0.3	-0.7	-0.1
8	3		AT3G13990	Kinase-related protein of unknown function (DUF1296)	-0.181562	0.289851	-0.124147	0.263888	NA	NA	NA	NA	NA	NA
8	3		AT3G14000	DZC (Disease resistance/zinc finger/chromosome condensation-like region) domain containing protein	-0.410594	1.486	-0.819779	-0.032859	-0.1	0.4	-0.2	0	0.2	0.6
8	3	4635946	AT3G14010	CTC-interacting domain 4	-0.257366	0.0473354	0.0478202	0.377381	-0.2	-0.1	-0.3	0.1	-0.1	-0.1
9	3	7619424	AT3G21640	FKBP-type peptidyl-prolyl cis-trans isomerase family protein	-0.733125	0.152598	-0.309556	-0.155414	-0.4	0	-0.3	0.1	0	0.1
9	3		AT3G21650	Protein phosphatase 2A regulatory B subunit family protein	-0.193442	0.434768	-0.280115	0.133534	-0.2	0.1	0	0.1	-0.2	0
9	3		AT3G21660	UBX domain-containing protein	-0.232384	3.03417	-0.699741	5.33695	-2.5	-0.4	-1	0.1	-1.9	0.2
9	3		AT3G21670	Major facilitator superfamily protein	-0.222221	2.0971	-0.103003	1.56518	0	1.1	0	1.1	-1.1	-0.1
9	3		AT3G21680	unknown protein	NA	NA	NA	NA	-1.6	0.9	-1.8	0.6	-3.6	0.4
9	3	7642510	AT3G21690	MATE efflux family protein	-1.10292	0.723818	-0.0885737	0.654062	0	0.2	-0.4	0	-0.3	0.1
10	3	18600778	AT3G50160	Plant protein of unknown function (DUF247)	NA	NA	NA	NA	-3.4	0	-2.2	-0.2	-0.4	0.8
10	3	18603534	AT3G50170	Plant protein of unknown function (DUF247)	NA	NA	NA	NA	-0.8	0	-1.7	0.2	-0.9	0.9
11	4	1561812	AT4G03520	Thioredoxin superfamily protein	-0.409164	-0.0183294	-0.53575	0.141927	-0.2	0	0	0	-0.1	-0.1
11	4	1563796	AT4G03520	Thioredoxin superfamily protein	-0.409164	-0.0183294	-0.53575	0.141927	-0.2	0	0	0	-0.1	-0.1
12	4	9539564	AT4G16950	Disease resistance protein (TIR-NBS-LRR class) family	-0.795277	0.0404068	-0.724386	0.159807	-0.7	-0.2	-0.8	-0.1	-0.1	0.2
13	4	15671492	AT4G32480	Protein of unknown function (DUF506)	0.80728	3.56898	-0.0591573	0.70475	NA	NA	NA	NA	NA	NA
13	4		AT4G32490	early nodulin-like protein 4	NA	NA	NA	NA	-1.7	0.8	0	1.1	-0.8	1
13	4		AT4G32500	K+ transporter 5	NA	NA	NA	NA	-0.1	1.1	-0.4	1	0.2	1.6
13	4		AT4G32510	HCO3- transporter family	NA	NA	NA	NA	NA	NA	NA	NA	NA	NA
13	4		AT4G32520	serine hydroxymethyltransferase 3	-0.354703	0.220367	0.0563888	0.607708	-0.2	0	-0.5	0	-0.3	-0.1
13	4		AT4G32530	ATPase, F0/V0 complex, subunit C protein	-0.0449103	0.248408	-0.196688	0.0366531	0	0	-0.2	0	0	0
13	4	15704645	AT4G32540	Flavin-binding monooxygenase family protein	NA	NA	NA	NA	0	0.2	-0.6	0.3	-0.5	0.8
14	4	18005179	AT4G38480	Transducin/WD40 repeat-like superfamily protein	-0.364343	1.01938	-0.392337	0.0185284	-0.7	0.1	-0.2	0.1	-0.1	0.5
14	4		AT4G38490	unknown protein	-0.448659	0.133967	-0.0400582	0.305211	-0.2	0	-0.5	-0.1	-0.2	0.1
14	4		AT4G38500	Protein of unknown function (DUF616)	-0.159915	0.142731	-0.0289346	0.182624	-0.1	0.1	-0.1	0.1	0	0.3
14	4		AT4G38510	ATPase, V1 complex, subunit B protein	-0.0784241	0.265159	-0.340858	-0.172309	-0.3	0	-0.3	-0.1	-0.2	-0.1
14	4	18017588	AT4G38520	Protein phosphatase 2C family protein	-0.466301	0.0603769	-0.565212	0.0600091	-0.7	-0.2	-0.7	0	0	0.3
15	5	2440980	AT5G07685	Copia-like retrotransposon family	NA	NA	NA	NA	NA	NA	NA	NA	NA	NA
15	5		AT5G07690	myb domain protein 29	-0.464291	2.34949	-0.275021	1.01437	0.1	0.6	-0.4	0.4	-0.6	0.4
15	5		AT5G07700	myb domain protein 76	-0.707237	2.55698	0.0263028	0.775525	0	1	-0.3	0	-0.4	1.4
15	5		AT5G07710	Polynucleotidyl transferase, ribonuclease H-like superfamily protein	-0.614068	0.454616	-0.417071	0.280587	0	0.4	-0.1	0.2	-0.2	0.1
15	5		AT5G07720	Galactosyl transferase GMA12/MNN10 family protein	-0.19018	1.20109	-0.89328	0.176226	-1.4	0.2	-0.8	0.3	-0.4	0.8
15	5		AT5G07730	unknown protein	0.495112	1.52571	0.0786889	0.481639	0.3	0.7	-0.2	0.2	-0.2	0.1
15	5		AT5G07740	actin binding	-0.189166	0.491447	-0.263416	0.0816983	0	1.3	-0.9	2.4	0.5	1.4
15	5		AT5G07760	formin homology 2 domain-containing protein / FH2 domain-containing protein	-2.02378	0.55897	-1.52415	-0.236078	-0.6	0.5	-0.6	0.7	0.1	0.8
15	5		AT5G07770	Actin-binding FH2 protein	-1.99778	0.208131	-2.51535	-0.149315	0	0.1	-0.3	0.3	0	0.4
15	5		AT5G07780	Actin-binding FH2 (formin homology 2) family protein	-2.78045	-0.154553	-1.85593	-0.750462	0	2.7	-2.1	2	-0.3	3.2
15	5		AT5G07790	unknown protein	-0.613787	0.348371	-0.579637	-0.117239	NA	NA	NA	NA	NA	NA
15	5		AT5G07800	Flavin-binding monooxygenase family protein	-0.885216	2.06998	-0.482631	1.92693	-1.4	0	-0.7	0.1	-0.8	0.8
15	5	2497308	AT5G07810	SNF2 domain-containing protein / helicase domain-containing protein / HNH endonuclease domain-containing protein	-0.76011	0.404923	-1.01323	-0.00314374	-0.2	0.1	-0.1	0.4	0.1	0.2
16	5	14574662	AT5G36935	non-LTR retrotransposon family	NA	NA	NA	NA	NA	NA	NA	NA	NA	NA
16	5	14578580	AT5G36935	non-LTR retrotransposon family	NA	NA	NA	NA	NA	NA	NA	NA	NA	NA
17	5	18142329	AT5G44925	Copia-like retrotransposon family	NA	NA	NA	NA	NA	NA	NA	NA	NA	NA
17	5	18146799	AT5G44925	Copia-like retrotransposon family	NA	NA	NA	NA	NA	NA	NA	NA	NA	NA
18	5	22364667	AT5G55100	SWAP (Suppressor-of-White-APricot)/surp domain-containing protein	-0.278924	0.10864	-0.360349	0.184425	0	0.2	-0.3	0.3	0.2	0.5
18	5		AT5G55110	Stigma-specific Stig1 family protein	NA	NA	NA	NA	NA	NA	NA	NA	NA	NA
18	5		AT5G55125	Ribosomal protein L31	-0.212485	0.4039	0.00909787	0.37501	NA	NA	NA	NA	NA	NA
18	5		AT5G55130	co-factor for nitrate, reductase and xanthine dehydrogenase 5	-0.672462	0.049144	-0.123565	-0.0308607	-0.1	-0.1	-0.7	-0.1	-0.1	0.1
18	5		AT5G55131	Protein of unknown function (PD694200)	NA	NA	NA	NA	NA	NA	NA	NA	NA	NA
18	5		AT5G55132	Defensin-like (DEFL) family protein	NA	NA	NA	NA	NA	NA	NA	NA	NA	NA
18	5		AT5G55135	unknown protein	NA	NA	NA	NA	NA	NA	NA	NA	NA	NA
18	5		AT5G55140	ribosomal protein L30 family protein	-0.47124	0.460569	-0.171856	0.111724	-0.3	0.2	-0.7	0.1	-0.3	0
18	5		AT5G55150	Protein of unknown function (DUF295)	NA	NA	NA	NA	NA	NA	NA	NA	NA	NA
18	5		AT5G55160	small ubiquitin-like modifier 2	-0.355524	-0.00521837	-0.0698788	0.365857	-0.1	0	-0.1	0.2	0	0
18	5		AT5G55170	small ubiquitin-like modifier 3	-2.78387	0.683129	-2.54972	-0.122419	-0.1	0.3	-1.1	0.5	0.3	0.8
18	5		AT5G55180	O-Glycosyl hydrolases family 17 protein	0.743724	3.65992	-1.09287	0.930233	-0.3	0	0	1.9	-0.1	0.1
18	5		AT5G55190	RAN GTPase 3	-0.237977	0.245245	0.047	0.349915	-0.1	0	-0.2	0	0	0
18	5		AT5G55200	Co-chaperone GrpE family protein	0.0684195	0.887651	-0.219485	0.693307	0	0.4	-0.1	0.3	0	0.5
18	5		AT5G55210	unknown protein	-0.396959	0.381216	-0.0406612	0.414272	0	0	-0.6	0	0	0.2
18	5		AT5G55220	trigger factor type chaperone family protein	-0.630569	0.713782	-0.596084	0.916475	-0.1	0	-0.3	0	-0.3	0
18	5	22402303	AT5G55230	microtubule-associated proteins 65-1	-1.04908	0.458866	-0.355113	0.11004	-0.4	0	-0.6	0.1	-0.1	-0.1
Davila Olivas NH, Coolen S, Huang P, Severing E, van Verk MC, Hickman R, Wittenberg AHJ, De Vos M, Prins M, van Loon JJA et al. 2016. Effect of prior drought and pathogen stress on Arabidopsis transcriptome changes to caterpillar herbivory New Phytologist 210: 1344-1356
