# Supplementary material for: Genome‐wide association analysis reveals distinct genetic architectures for single and combined stress responses in Arabidopsis thaliana
Source: New Phytol. 2016 Sep 8;213(2):838–51. doi: 10.1111/nph.14165 (PMC5217058; doi:10.1111/nph.14165)
Supplement: Supplementary file 5 — Table S4 Candidate genes for reduction in Arabidopsis thaliana rosette fresh weight in response to drought plus Pieris rapae [file NPH-213-838-s005.xlsx]

## Sheet: GWAs
Table S4. Genome wide association analysis for variation in response to drought plus P. rapae(Drought&Pieris). A threshold of -log10 (p-value) ≥4 was used to declare a SNP as significant. SNPs in LD (LD ≥ 0.4) in a window of ± 20 kb from a significant SNP were considered to belong to the same QTL (Quantitative Trait Loci). All SNPs indicated are from the 250 K chip (Atwell et al., 2010). Ch = Chr…
Ch	position	log10 (P)	snp.status	gene1	gene2	MAF	Effect Size	var.LRT	var.snp.random	QTL
1	20861830	3.93725	within 20 kb of a significant snp	AT1G55810	NA	0.159884	4.1341	0.0423547	0.0933313	1
1	20863647	4.45139	significant snp	AT1G55810	NA	0.148256	4.5665	0.0485837	0.000200178	1
1	20865647	3.33386	within 20 kb of a significant snp	AT1G55820	NA	0.142442	3.94396	0.0350563	0.000138173	1
2	7598515	4.56578	significant snp	AT2G17490	NA	0.636628	-3.42166	0.0499696	0.00718698	2
2	15357349	2.60456	within 20 kb of a significant snp	AT2G36640	NA	0.834302	-3.21057	0.0262912	0.0219911	3
2	15358431	3.88049	within 20 kb of a significant snp	AT2G36640	NA	0.863372	-4.37548	0.0416673	0.39593	3
2	15359104	2.57175	within 20 kb of a significant snp	AT2G36640	NA	0.831395	-3.16448	0.0258994	0.022181	3
2	15360282	3.98432	within 20 kb of a significant snp	AT2G36650	NA	0.848837	-4.2581	0.0429248	0.00268914	3
2	15360987	5.1292	significant snp	AT2G36650	NA	0.863372	-5.10819	0.0567907	0.0566727	3
2	15362362	4.47441	significant snp	AT2G36660	NA	0.860465	-4.69653	0.0488626	0.0474965	3
2	15362405	5.07216	significant snp	AT2G36660	NA	0.863372	-5.07706	0.0561006	0.000233002	3
2	15364507	4.64707	significant snp	AT2G36660	NA	0.869186	-4.92839	0.0509543	0.000209568	3
2	18985764	4.66691	significant snp	AT2G46230	NA	0.840116	-4.54505	0.0511946	0.0490732	4
2	18986066	1.56575	within 20 kb of a significant snp	AT2G46240	NA	0.895349	-2.85636	0.014105	0.0103438	4
3	4256002	4.35658	significant snp	AT3G13224	NA	0.927326	-6.17645	0.047435	0.0460377	5
3	4257470	3.42364	within 20 kb of a significant snp	AT3G13224	NA	0.915698	-5.03732	0.0361406	0.356598	5
3	7039011	2.10288	within 20 kb of a significant snp	AT3G20160	NA	0.543605	-2.10792	0.0203392	7.10225e-05	6
3	7041250	1.89104	within 20 kb of a significant snp	AT3G20170	NA	0.543605	-1.97518	0.0178583	0.000959602	6
3	7043308	1.96399	within 20 kb of a significant snp	AT3G20170	NA	0.543605	-2.02173	0.0187099	6.41216e-05	6
3	7053614	4.77316	significant snp	AT3G20210	NA	0.700581	-3.68242	0.0524814	0.00329293	6
3	7054177	4.80535	significant snp	AT3G20210	NA	0.700581	-3.69607	0.0528712	0.0428312	6
3	7054701	4.46669	significant snp	AT3G20210	NA	0.712209	-3.59111	0.0487691	0.432737	6
3	7055861	2.96322	within 20 kb of a significant snp	AT3G20230	NA	0.758721	-3.00945	0.0305903	0.000113326	6
3	7056239	3.08899	within 20 kb of a significant snp	AT3G20230	NA	0.761628	-3.09581	0.0321036	0.000119805	6
3	7056589	2.87683	within 20 kb of a significant snp	AT3G20230	NA	0.761628	-2.97025	0.0295524	0.000108862	6
3	7057034	4.60434	significant snp	AT3G20240	NA	0.752907	-3.8333	0.0504367	0.047273	6
3	7057397	2.49105	within 20 kb of a significant snp	AT3G20240	NA	0.767442	-2.75188	0.0249371	8.99995e-05	6
3	7057448	3.02317	within 20 kb of a significant snp	AT3G20240	NA	0.758721	-3.04471	0.0313113	0.000116407	6
3	7057982	2.30447	within 20 kb of a significant snp	AT3G20240	NA	0.77907	-2.67476	0.02272	0.00386888	6
3	11833330	4.29895	significant snp	AT3G30200	NA	0.398256	-3.25115	0.0467367	0.0436961	7
3	16706446	4.46421	significant snp	AT3G45540	NA	0.56686	3.28006	0.0487391	0.00304458	8
3	21217355	3.8924	within 20 kb of a significant snp	AT3G57330	NA	0.90407	5.11173	0.0418116	0.0408892	9
3	21223963	2.73538	within 20 kb of a significant snp	AT3G57350	NA	0.872093	3.67904	0.027856	0.0292207	9
3	21226295	4.24812	significant snp	AT3G57360	NA	0.898256	5.22987	0.0461208	0.0464753	9
3	21229620	2.61092	within 20 kb of a significant snp	AT3G57380	NA	0.880814	3.68956	0.0263671	0.0288179	9
4	177985	4.23019	significant snp	AT4G00413	NA	0.723837	-3.52791	0.0459035	0.0432712	10
4	196188	2.42966	within 20 kb of a significant snp	AT4G00440	NA	0.177326	-2.99901	0.0242063	0.0199748	10
4	196786	1.65579	within 20 kb of a significant snp	AT4G00440	NA	0.180233	-2.35643	0.0151358	0.153637	10
4	198893	1.88838	within 20 kb of a significant snp	AT4G00440	NA	0.177326	-2.5737	0.0178274	0.178759	10
4	201733	2.3257	within 20 kb of a significant snp	AT4G00450	NA	0.165698	-3.00118	0.0229716	0.0189644	10
4	202361	1.77308	within 20 kb of a significant snp	AT4G00450	NA	0.180233	-2.45946	0.0164883	0.759733	10
4	202556	1.88574	within 20 kb of a significant snp	AT4G00450	NA	0.177326	-2.57146	0.0177965	0.178128	10
4	203840	1.77308	within 20 kb of a significant snp	AT4G00450	NA	0.180233	-2.45946	0.0164883	0.759733	10
4	207190	1.45127	within 20 kb of a significant snp	AT4G00450	NA	0.194767	-2.10373	0.0128053	0.00978652	10
4	209691	2.3257	within 20 kb of a significant snp	AT4G00450	NA	0.165698	-3.00118	0.0229716	0.0189644	10
4	214344	3.2353	within 20 kb of a significant snp	AT4G00467	NA	0.19186	-3.44085	0.0338669	0.0307432	10
4	214857	1.50912	within 20 kb of a significant snp	AT4G00467	NA	0.232558	-2.02186	0.0134604	0.0102614	10
4	215705	4.36683	significant snp	AT4G00467	NA	0.197674	-4.0316	0.0475592	0.443417	10
4	219312	2.53035	within 20 kb of a significant snp	AT4G00480	NA	0.194767	-2.96317	0.0254055	0.00119045	10
4	221625	2.11113	within 20 kb of a significant snp	AT4G00490	NA	0.186047	-2.70461	0.0204363	0.0167763	10
4	226062	1.48302	within 20 kb of a significant snp	AT4G00500	NA	0.180233	-2.19762	0.0131645	0.134418	10
4	227260	1.90627	within 20 kb of a significant snp	AT4G00500	NA	0.186047	-2.54079	0.0180358	0.0146171	10
4	227668	0.953122	within 20 kb of a significant snp	AT4G00520	NA	0.215116	-1.53617	0.00735086	0.503376	10
4	227896	1.73772	within 20 kb of a significant snp	AT4G00520	NA	0.188953	-2.38477	0.0160794	0.16272	10
4	227988	1.49735	within 20 kb of a significant snp	AT4G00520	NA	0.203488	-2.1111	0.0133269	0.0101576	10
4	228950	1.69638	within 20 kb of a significant snp	AT4G00520	NA	0.177326	-2.40775	0.0156026	0.747961	10
4	229051	1.49735	within 20 kb of a significant snp	AT4G00520	NA	0.203488	-2.1111	0.0133269	0.0101576	10
4	229197	1.54562	within 20 kb of a significant snp	AT4G00520	NA	0.206395	-2.1428	0.0138755	0.0107	10
4	229496	1.66978	within 20 kb of a significant snp	AT4G00520	NA	0.186047	-2.33991	0.0152966	0.743933	10
4	229904	1.66978	within 20 kb of a significant snp	AT4G00520	NA	0.186047	-2.33991	0.0152966	0.743933	10
4	230046	1.60193	within 20 kb of a significant snp	AT4G00520	NA	0.188953	-2.26605	0.0145184	0.731921	10
4	230345	1.66978	within 20 kb of a significant snp	AT4G00520	NA	0.186047	-2.33991	0.0152966	0.743933	10
4	230466	1.73772	within 20 kb of a significant snp	AT4G00520	NA	0.188953	-2.38477	0.0160794	0.16272	10
4	230824	1.43388	within 20 kb of a significant snp	AT4G00520	NA	0.200581	-2.06452	0.0126091	0.00942778	10
4	231023	2.91398	within 20 kb of a significant snp	AT4G00520	NA	0.200581	-3.1844	0.0299985	0.00171073	10
4	233689	4.09346	significant snp	AT4G00530	NA	0.215116	-3.76889	0.0442469	0.404716	10
4	236093	2.89256	within 20 kb of a significant snp	AT4G00540	NA	0.252907	-2.92093	0.0297413	0.00170119	10
4	236464	3.20538	within 20 kb of a significant snp	AT4G00540	NA	0.244186	-3.13692	0.0335061	0.0304754	10
4	240014	2.44411	within 20 kb of a significant snp	AT4G00550	NA	0.264535	-2.60607	0.0243782	0.0213624	10
4	250918	2.05996	within 20 kb of a significant snp	AT4G00585	NA	0.226744	-2.47626	0.0198346	6.70306e-05	10
4	252270	2.76083	within 20 kb of a significant snp	AT4G00585	NA	0.200581	-3.08536	0.0281609	0.00160793	10
4	256012	1.8197	within 20 kb of a significant snp	AT4G00600	NA	0.22093	-2.31572	0.0170286	0.000895159	10
4	264496	3.58596	within 20 kb of a significant snp	AT4G00630	NA	0.18314	-3.71561	0.0381027	0.0357898	10
4	270862	3.29516	within 20 kb of a significant snp	AT4G00650	NA	0.180233	-3.56226	0.0345892	0.00205754	10
4	272624	4.35124	significant snp	AT4G00651	NA	0.159884	-4.37213	0.0473702	0.0449373	10
4	273030	2.43751	within 20 kb of a significant snp	AT4G00651	NA	0.226744	-2.74083	0.0242997	0.223938	10
4	273116	2.96826	within 20 kb of a significant snp	AT4G00660	NA	0.212209	-3.15241	0.0306509	0.00179765	10
4	273948	2.78127	within 20 kb of a significant snp	AT4G00660	NA	0.186047	-3.18867	0.0284059	0.00158013	10
4	2684840	4.87881	significant snp	AT4G05210	NA	0.601744	-3.48696	0.0537606	0.00341345	11
4	9853971	4.04354	significant snp	AT4G17700	NA	0.936047	6.2859	0.0436422	0.0473522	12
4	11559817	1.58046	within 20 kb of a significant snp	AT4G21750	NA	0.688953	-1.89996	0.0142729	0.151503	13
4	11559877	2.28772	within 20 kb of a significant snp	AT4G21750	NA	0.686047	-2.38059	0.0225215	0.0189025	13
4	11560244	4.40273	significant snp	AT4G21750	NA	0.607558	-3.30301	0.0479941	0.00298986	13
4	15228163	2.82786	within 20 kb of a significant snp	AT4G31380	NA	0.918605	-4.58214	0.0289646	0.28929	14
4	15229309	4.22882	significant snp	AT4G31380	NA	0.863372	-4.5917	0.045887	0.00285774	14
4	15229716	3.8799	within 20 kb of a significant snp	AT4G31380	NA	0.863372	-4.37513	0.0416601	0.00256588	14
4	15231086	4.1994	significant snp	AT4G31380	NA	0.869186	-4.65872	0.0455304	0.0962997	14
4	15231390	3.58302	within 20 kb of a significant snp	AT4G31380	NA	0.857558	-4.10982	0.0380671	0.00231445	14
4	15231677	3.65052	within 20 kb of a significant snp	AT4G31380	NA	0.851744	-4.08527	0.0388837	0.373026	14
4	15231890	4.1994	significant snp	AT4G31380	NA	0.869186	-4.65872	0.0455304	0.0962997	14
4	15232267	2.95651	within 20 kb of a significant snp	AT4G31390	NA	0.81686	-3.32469	0.0305097	0.300819	14
4	15233746	2.82131	within 20 kb of a significant snp	AT4G31390	NA	0.901163	-4.1926	0.0288861	0.00164282	14
4	15234551	2.33757	within 20 kb of a significant snp	AT4G31390	NA	0.912791	-3.96695	0.0231125	0.0189364	14
4	15238538	2.15951	within 20 kb of a significant snp	AT4G31400	NA	0.921512	-3.96753	0.0210062	0.0171446	14
4	15245157	3.01569	within 20 kb of a significant snp	AT4G31410	NA	0.802326	-3.26643	0.0312213	0.0282594	14
4	15245524	2.86166	within 20 kb of a significant snp	AT4G31410	NA	0.811047	-3.22294	0.0293702	0.0259738	14
4	15249417	3.17683	within 20 kb of a significant snp	AT4G31430	NA	0.819767	-3.48784	0.0331619	0.329418	14
4	15250265	2.71167	within 20 kb of a significant snp	AT4G31430	NA	0.831395	-3.26508	0.0275721	0.268895	14
5	3169763	2.15617	within 20 kb of a significant snp	AT5G10120	NA	0.697674	2.32119	0.0209669	0.0174148	15
5	3173182	2.67388	within 20 kb of a significant snp	AT5G10140	NA	0.706395	2.66222	0.0271199	0.0225128	15
5	3176360	4.26866	significant snp	AT5G10140	NA	0.622093	3.26968	0.0463697	0.000185577	15
5	3176523	3.07079	within 20 kb of a significant snp	AT5G10140	NA	0.607558	2.69224	0.0318844	0.316194	15
5	3177417	4.26671	significant snp	AT5G10140	NA	0.622093	3.26885	0.0463461	0.000185492	15
5	3177500	5.12463	significant snp	AT5G10140	NA	0.610465	3.59609	0.0567354	0.493118	15
5	3178231	4.37271	significant snp	AT5G10140	NA	0.604651	3.28629	0.0476304	0.000191007	15
5	3178515	4.04462	significant snp	AT5G10140	NA	0.627907	3.18239	0.0436552	0.00017341	15
5	3178614	5.23659	significant snp	AT5G10140	NA	0.604651	3.62921	0.0580893	0.000238721	15
5	6075221	3.42016	within 20 kb of a significant snp	AT5G18350	NA	0.520349	-2.79982	0.0360986	0.0332166	16
5	6075572	2.52424	within 20 kb of a significant snp	AT5G18350	NA	0.523256	-2.34605	0.0253326	0.0233965	16
5	6075781	3.31432	within 20 kb of a significant snp	AT5G18350	NA	0.514535	-2.7487	0.0348205	0.0326216	16
5	6076856	3.471	within 20 kb of a significant snp	AT5G18350	NA	0.468023	-2.82699	0.0367128	0.0336407	16
5	6076951	3.7206	within 20 kb of a significant snp	AT5G18350	NA	0.462209	-2.94332	0.0397316	0.0368417	16
5	6076971	2.67822	within 20 kb of a significant snp	AT5G18350	NA	0.511628	-2.42774	0.0271718	0.0236719	16
5	6077015	2.83929	within 20 kb of a significant snp	AT5G18350	NA	0.52907	-2.51606	0.0291017	1.87566e-05	16
5	6077145	4.22614	significant snp	AT5G18350	NA	0.514535	-3.15428	0.0458545	0.0428212	16
5	6077196	2.06181	within 20 kb of a significant snp	AT5G18350	NA	0.476744	-2.07705	0.0198564	0.0166647	16
5	6077381	1.02703	within 20 kb of a significant snp	AT5G18350	NA	0.563953	-1.33887	0.0081332	0.00450246	16
5	14558421	4.10111	significant snp	AT5G36905	NA	0.261628	3.52704	0.0443396	0.0410662	17
5	16011570	4.374	significant snp	AT5G40000	NA	0.264535	-3.64323	0.047646	1.18698e-05	18
5	16011711	4.46486	significant snp	AT5G40000	NA	0.264535	-3.68508	0.048747	0.000192681	18
5	16011870	3.80105	within 20 kb of a significant snp	AT5G40000	NA	0.270349	-3.34428	0.0407054	0.0376622	18
5	20663243	2.09077	within 20 kb of a significant snp	AT5G50800	NA	0.145349	-2.96856	0.0201968	0.017145	19
5	20666924	2.739	within 20 kb of a significant snp	AT5G50800	NA	0.136628	-3.58043	0.0278994	0.0237454	19
5	20671675	2.73999	within 20 kb of a significant snp	AT5G50801	NA	0.133721	-3.61383	0.0279112	0.0238598	19
5	20671699	1.85518	within 20 kb of a significant snp	AT5G50801	NA	0.162791	-2.63364	0.0174409	0.000917874	19
5	20673398	3.14496	within 20 kb of a significant snp	AT5G50805	NA	0.142442	-3.8137	0.0327779	0.00192424	19
5	20673976	3.05674	within 20 kb of a significant snp	AT5G50805	NA	0.133721	-3.85222	0.0317154	0.0001196	19
5	20677049	2.08696	within 20 kb of a significant snp	AT5G50810	NA	0.168605	-2.79142	0.020152	6.94998e-05	19
5	20680211	4.08094	significant snp	AT5G50820	NA	0.113372	-4.87617	0.0440953	0.041705	19
5	20689943	2.31193	within 20 kb of a significant snp	AT5G50850	NA	0.148256	-3.1289	0.0228084	0.0187366	19
5	20692920	2.17922	within 20 kb of a significant snp	AT5G50850	NA	0.139535	-3.09643	0.0212388	0.202901	19
5	20702889	4.08658	significant snp	AT5G50890	NA	0.162791	-4.19088	0.0441636	0.0926669	19
5	20708099	3.65971	within 20 kb of a significant snp	AT5G50910	NA	0.116279	-4.53526	0.0389949	0.0357751	19
5	20713130	2.10158	within 20 kb of a significant snp	AT5G50915	NA	0.177326	-2.74796	0.0203239	0.196482	19
5	20714277	2.65796	within 20 kb of a significant snp	AT5G50920	NA	0.113372	-3.81063	0.0269294	0.236872	19
5	20724766	3.2761	within 20 kb of a significant snp	AT5G50940	NA	0.107558	-4.40473	0.0343592	0.33733	19
5	20724791	4.46108	significant snp	AT5G50940	NA	0.171512	-4.31006	0.0487011	0.0454576	19
5	20725380	3.09801	within 20 kb of a significant snp	AT5G50940	NA	0.122093	-4.03599	0.0322123	0.31969	19
5	20731739	3.20071	within 20 kb of a significant snp	AT5G50950	NA	0.127907	-4.03161	0.0334499	0.0300661	19
5	20732979	3.77866	within 20 kb of a significant snp	AT5G50950	NA	0.130814	-4.39036	0.0404344	0.0376322	19
5	20735221	2.83904	within 20 kb of a significant snp	AT5G50960	NA	0.139535	-3.6244	0.0290988	0.00167192	19
5	20738507	3.00251	within 20 kb of a significant snp	AT5G50970	NA	0.122093	-3.96333	0.0310628	0.309518	19
5	20742618	2.79464	within 20 kb of a significant snp	AT5G51000	NA	0.145349	-3.53046	0.0285661	0.270877	19
5	20744427	3.28606	within 20 kb of a significant snp	AT5G51010	NA	0.119186	-4.21924	0.0344794	0.0312978	19
Atwell S, Huang YS, Vilhjalmsson BJ, Willems G, Horton M, Li Y, Meng DZ, Platt A, Tarone AM, Hu TT et al. 2010. Genome-wide association study of 107 phenotypes in Arabidopsis thaliana inbred lines. Nature 465: 627-631

## Sheet: Candidates
Table S4. Candidate genes for variation in response to drough plus P. rapae (Drought&Pieris). Ch = Chromosome, SNPs in LD (LD ≥ 0.4) in a window of ± 20 kb from a significant SNP were considered to belong to the same QTL (Quantitative Trait Loci). First and last SNPs in LD are indicated. SNPs from 250 K chip were enriched with SNPs from from the 1001 genome project (See Materials and Methods for …
QTL	Ch	position	gene	Description	Mina	Maxa	Minb	Maxb	MinJA	MaxJA	MinABA	MaxABA	MinET	MaxET
1	1	20858680	AT1G55805	BolA-like family protein	-0.350804	0.358752	-0.464703	0.0167604	-0.2	0	-0.4	0	-0.2	0
1	1		AT1G55810	uridine kinase-like 3	-0.838404	0.470356	-1.54024	-0.354968	-0.3	0.3	-0.9	-0.1	-0.1	0.1
1	1		AT1G55820	Kinase-related protein of unknown function (DUF1296)	-0.805228	0.150695	-1.01824	0.748558	-0.3	0	-0.7	0	-0.1	0.2
1	1	20868337	AT1G55830	unknown protein	-0.467005	0.0318896	-0.504052	0.357016	-0.1	0.3	-0.1	0	0	0.4
2	2	7596611	AT2G17490	Transposable element gene	0	0	-0.221476	0	-1.8	0.7	-0.2	0	-2.1	2
2	2	7603248	AT2G17490	Transposable element gene	0	0	-0.221476	0	-1.8	0.7	-0.2	0	-2.1	2
3	2	15357349	AT2G36640	embryonic cell protein 63	1.21826	4.48833	1.27722	4.33572	0.1	1.3	0.7	1.7	0.6	1.4
3	2		AT2G36650	unknown protein	0.879823	3.89484	-1.38833	0.99449	0.1	1.5	-0.4	0.6	-1	0.1
3	2		AT2G36660	poly(A) binding protein 7	-0.69437	2.35003	-0.583964	4.05781	-0.5	0.2	-0.4	-0.1	0	0.5
3	2		AT2G36670	Eukaryotic aspartyl protease family protein	-0.522212	0.195167	-0.442855	0.427163	-0.1	0.2	0	0.3	0.1	0.6
3	2		AT2G36680	Modifier of rudimentary (Mod(r)) protein	-0.405322	0.214717	-0.532468	-0.120517	-0.1	0	0	0	-0.2	0.1
3	2	15380315	AT2G36690	2-oxoglutarate (2OG) and Fe(II)-dependent oxygenase superfamily protein	-0.488066	2.46433	-0.221476	0	-1.2	0	-0.8	0.6	0.3	0.6
4	2	18975798	AT2G46200	unknown protein	-1.00153	0.103975	-0.558322	0.42588	0	0.5	0	0.9	0	0.7
4	2		AT2G46210	Fatty acid/sphingolipid desaturase	-0.559908	2.62664	-3.4031	-0.67898	-0.5	0.3	-0.2	0	0	0.2
4	2		AT2G46220	Uncharacterized conserved protein (DUF2358)	-1.98465	0.098782	-2.01728	0.112539	-0.5	0	-0.5	0	-0.1	0.1
4	2		AT2G46230	PIN domain-like family protein	-0.106095	0.261924	-0.256788	0.332636	-0.1	0.2	-0.3	0	0	0.1
4	2	18987678	AT2G46240	BCL-2-associated athanogene 6	0.153286	1.52601	-0.161221	2.69835	0.2	0.9	0	0.6	-0.4	0.9
5	3	4249774	AT3G13220	ABC-2 type transporter family protein	0	0	-0.221476	0	-1.2	1	-0.4	0.6	0	1.2
5	3		AT3G13222	Encodes a protein that binds to G-box binding transcription factors	-0.270746	0.0283354	-0.597682	0.0481801	-0.3	-0.1	-0.4	0.3	-0.1	0.1
5	3	4257470	AT3G13224	RNA-binding (RRM/RBD/RNP motifs) family protein;	-0.1876	0.523544	-0.0915782	0.660624	NA	NA	NA	NA	NA	NA
6	3	7039011	AT3G20160	Terpenoid synthases superfamily protein	0	0	-0.221476	0	-1.1	1.5	-0.2	1.1	0	1.3
6	3		AT3G20170	ARM repeat superfamily protein	-0.201528	0.269088	-0.33826	0.170797	NA	NA	NA	NA	NA	NA
6	3		AT3G20180	Copper transport protein family	-2.62536	-0.114684	-0.554322	1.2251	-0.2	2.5	0	0.4	-0.8	1.4
6	3		AT3G20190	Leucine-rich repeat protein kinase family protein	0	0	-0.221476	0	-0.3	0.1	-0.2	0.5	-0.2	0.6
6	3		AT3G20200	Protein kinase protein with adenine nucleotide alpha hydrolases-like domain	-0.668296	0.720044	-0.702275	-0.334213	-0.6	1.6	-1.2	2	-1.3	1.3
6	3		AT3G20210	delta vacuolar processing enzyme	0	0	-0.221476	0	-0.6	1.4	-0.4	0.8	-0.7	1
6	3		AT3G20230	Ribosomal L18p/L5e family protein	-0.703012	0.365743	-0.651658	0.459731	-0.2	0	-0.1	0	-0.2	0
6	3	7058072	AT3G20240	Mitochondrial substrate carrier family protein	-0.429655	0.459915	-0.604088	0.0988851	0	0.2	-1.3	0.2	-0.2	0.2
7	3	11833310	AT3G30200	RNA-binding (RRM/RBD/RNP motifs) family protein;	0.856454	0.856454	-0.221476	0	-0.6	0.4	-1	0	0	0.6
7	3	11833348	AT3G30200	RNA-binding (RRM/RBD/RNP motifs) family protein;	0.856454	0.856454	-0.221476	0	-0.6	0.4	-1	0	0	0.6
8	3	16704581	AT3G45530	Cysteine/Histidine-rich C1 domain family protein	-0.939843	-0.0378546	-0.545161	-0.323685	-1.1	1.4	-1.8	2.2	0	1.9
8	3	16706446	AT3G45540	RING/U-box protein with C6HC-type zinc finger	-0.315004	-0.315004	-0.0577011	0.163775	-2.4	0.8	-0.4	0.3	-0.3	0.7
9	3	21217355	AT3G57330	autoinhibited Ca2+-ATPase 11	-0.641457	0.927492	-1.23813	0.949282	0	0.2	-0.9	-0.1	0	0.3
9	3		AT3G57340	Heat shock protein DnaJ, N-terminal with domain of unknown function (DUF1977)	-0.306422	0.132731	-0.2897	0.331163	-0.3	0.1	0	0	0	0.1
9	3		AT3G57350	Nucleoporin interacting component (Nup93/Nic96-like) family protein	-0.561415	-0.0142135	-0.0860691	0.568733	NA	NA	NA	NA	NA	NA
9	3		AT3G57360	unknown protein	-1.19234	0.252935	-0.206151	0.802739	-0.1	0.4	-0.4	0.5	-0.3	0.7
9	3		AT3G57370	Cyclin family protein	0	0	-0.221476	0	-0.4	0	-0.8	0.2	0	0.3
9	3	21232193	AT3G57380	Glycosyltransferase family 61 protein	0.356116	3.42799	-1.14941	1.82183	-0.4	0.2	0	0.8	-0.1	0.5
10	4	177354	AT4G00400	glycerol-3-phosphate acyltransferase 8	-1.46662	0.790899	-2.94653	-0.154431	-1.1	0.1	-0.2	0.4	-0.9	0.1
10	4		AT4G00413	pseudogene, similar to tomato ripening associated membrane protein	0	0	-0.221476	0	NA	NA	NA	NA	NA	NA
10	4		AT4G00416	methyl-CPG-binding domain 3	0	0	-0.221476	0	-2.4	-1.4	-0.9	0.2	-0.3	0.2
10	4		AT4G00420	Double-stranded RNA-binding domain (DsRBD)-containing protein	-0.0644445	0.299047	-0.533298	0.103788	-0.2	0.1	-0.3	0.1	-0.2	0.1
10	4		AT4G00430	PLASMA MEMBRANE INTRINSIC PROTEIN 1;4	0.413265	2.61492	-0.694745	1.4879	-0.3	0	-0.1	1.1	-0.5	-0.1
10	4		AT4G00440	Protein of unknown function (DUF3741)	-0.881736	0.34555	-0.891788	0.866944	-0.3	-0.1	-0.1	1.3	0	0.2
10	4		AT4G00450	RNA polymerase II transcription mediators	-0.397057	0.140389	-0.194005	0.530693	0	0.3	-0.2	0.1	0	0.2
10	4		AT4G00460	RHO guanyl-nucleotide exchange factor 3	0.361006	2.94678	-3.1842	0.580968	-0.1	0.2	0.2	0.6	0	1
10	4		AT4G00467	Calcium-dependent lipid-binding (CaLB domain) family protein	0	0	-0.221476	0	NA	NA	NA	NA	NA	NA
10	4		AT4G00480	basic helix-loop-helix (bHLH) DNA-binding superfamily protein	-0.0279801	3.44493	-0.864753	0.932859	-0.3	0.1	-0.6	0	-0.3	0.3
10	4		AT4G00490	beta-amylase 2	-0.424267	0.480336	-0.838028	0.109877	-0.1	0	-0.1	0.2	-0.1	0
10	4		AT4G00500	alpha/beta-Hydrolases superfamily protein	-0.709964	-0.0286441	-0.244992	0.427408	-0.1	0	0.1	0.2	0	0.3
10	4		AT4G00520	Acyl-CoA thioesterase family protein	-0.387618	0.226619	-0.122915	0.416805	-0.1	0.1	0	0.1	-0.2	0.2
10	4		AT4G00525	unknown protein	-0.951526	0.274434	-0.400635	0.514111	NA	NA	NA	NA	NA	NA
10	4		AT4G00530	unknown protein	-0.260347	0.820913	-0.4152	0.201227	NA	NA	NA	NA	NA	NA
10	4		AT4G00540	myb domain protein 3r2	1.1079	1.1079	-0.221476	0	-0.5	0.6	0	0.3	0.1	0.5
10	4		AT4G00550	digalactosyl diacylglycerol deficient 2	-0.578897	-0.108601	-0.451388	0.163137	-0.2	0.2	-0.1	0.3	-0.1	0.2
10	4		AT4G00560	NAD(P)-binding Rossmann-fold superfamily protein	-0.404345	0.155293	-0.24732	0.361356	-0.1	0	0	0.6	0	0.2
10	4		AT4G00570	NAD-dependent malic enzyme 2	-0.144579	0.638449	-0.730242	-0.202393	-0.1	-0.1	0	0.2	-0.1	0
10	4		AT4G00580	COP1-interacting protein-related	0	0	-0.221476	0	NA	NA	NA	NA	NA	NA
10	4		AT4G00585	unknown protein	-0.0371583	0.249662	-0.524458	-0.164195	-0.1	0	0	0	-0.1	0
10	4		AT4G00590	N-terminal nucleophile aminohydrolases (Ntn hydrolases) superfamily protein	-0.621331	0.23708	-0.536661	0.138084	0	0.3	-0.2	0.3	0.3	0.6
10	4		AT4G00600	Amino acid dehydrogenase family protein	0	0	-0.221476	0	-0.3	0.3	-0.5	-0.1	-0.2	0.3
10	4		AT4G00610	DNA-binding storekeeper protein-related transcriptional regulator	0	0	-0.221476	0	NA	NA	NA	NA	NA	NA
10	4		AT4G00620	Amino acid dehydrogenase family protein	-0.831809	0.478952	-0.726808	0.230309	-0.3	0.3	-0.5	-0.1	-0.2	0.3
10	4		AT4G00630	K+ efflux antiporter 2	-0.649026	0.0393804	-0.6909	0.304254	-0.2	0.1	-0.4	-0.1	-0.3	0.1
10	4		AT4G00650	FRIGIDA-like protein	-0.458375	0.489101	-0.23191	0.281071	-0.9	0.9	-0.5	0.6	-1.2	0.9
10	4		AT4G00651	FUNCTIONS IN	-0.608692	-0.0476246	-0.221476	0	NA	NA	NA	NA	NA	NA
10	4	273948	AT4G00660	RNAhelicase-like 8	-0.128046	0.197344	-0.100762	0.316383	-0.2	0	-0.2	0	0	0.2
11	4	2684840	AT4G05210	Trimeric LpxA-like enzymes superfamily protein	-1.83649	1.19017	-0.379974	1.18447	0	0.1	-0.4	0	-0.2	0.2
12	4	9853971	AT4G17700	unknown protein	0	0	-0.221476	0	NA	NA	NA	NA	NA	NA
12	4	9854096	AT4G17700	unknown protein	0	0	-0.221476	0	NA	NA	NA	NA	NA	NA
13	4	11559817	AT4G21750	Homeobox-leucine zipper family protein / lipid-binding START domain-containing protein	-0.892916	0.142598	-1.13999	-0.164216	-0.5	-0.2	-0.1	0.1	0	0
13	4	11560378	AT4G21750	Homeobox-leucine zipper family protein / lipid-binding START domain-containing protein	-0.892916	0.142598	-1.13999	-0.164216	-0.5	-0.2	-0.1	0.1	0	0
14	4	15228163	AT4G31380	FPF1-like protein 1	-0.940341	4.02047	-0.221476	0	NA	NA	NA	NA	NA	NA
14	4		AT4G31390	Protein kinase superfamily protein	-0.853105	-0.145916	-0.598708	-0.11113	-0.3	0	-0.5	0	0	0.1
14	4		AT4G31400	damaged DNA binding	-1.04952	-0.476307	-1.26731	-0.049811	0	0.5	-0.2	0	0	0.6
14	4		AT4G31408	other_rna	-0.165009	0.802445	-0.221476	0	NA	NA	NA	NA	NA	NA
14	4		AT4G31410	Protein of unknown function (DUF1644)	-0.347007	0.0861018	-0.134104	0.153924	-0.3	0.1	-0.4	0	-0.3	0.1
14	4		AT4G31420	Zinc finger protein 622	-0.280306	0.258151	-0.422276	0.266668	-0.1	0.1	0	0.4	0.1	0.2
14	4	15250265	AT4G31430	unknown protein	-0.0770086	0.252745	0.00579476	0.799833	0	0.1	-0.1	0	0.2	0.3
15	5	3158122	AT5G10100	Haloacid dehalogenase-like hydrolase (HAD) superfamily protein	-0.70416	1.57339	1.32512	1.5466	-1	-0.2	0	2.2	0.2	0.5
15	5		AT5G10110	unknown protein	-0.687858	0.315554	-1.03994	0.452408	NA	NA	NA	NA	NA	NA
15	5		AT5G10120	Ethylene insensitive 3 family protein	0	0	-0.221476	0	-4	0.3	-2	0	-3.1	1.7
15	5		AT5G10130	Pollen Ole e 1 allergen and extensin family protein	0	0	-0.221476	0	-0.7	-0.3	-0.8	0	-0.1	0
15	5		AT5G10140	K-box region and MADS-box transcription factor family protein	-0.226555	1.15261	0.0306068	0.707301	-0.1	0.9	-0.2	0.4	-0.2	0.3
15	5		AT5G10150	Domain of unknown function (DUF966)	-1.19106	0.0052237	-2.46495	-0.227185	NA	NA	NA	NA	NA	NA
15	5		AT5G10160	Thioesterase superfamily protein	0.0404102	1.53084	-0.268615	0.212855	-0.1	0	-0.1	0	-0.1	0.1
15	5		AT5G10170	myo-inositol-1-phosphate synthase 3	-0.289685	0.754901	-1.58993	0.819454	-0.4	0	-0.4	-0.2	-0.4	0.1
15	5	3193046	AT5G10180	ARABIDOPSIS SULFATE TRANSPORTER 68	-0.0414723	1.45336	0.0636629	0.778111	0	0.3	-0.3	0	0	0.1
16	5	6075221	AT5G18350	Disease resistance protein (TIR-NBS-LRR class) family	-5.93197	1.50615	-2.34712	-2.12565	-0.2	0.4	-1.5	0.4	-0.2	0.2
16	5	6077951	AT5G18350	Disease resistance protein (TIR-NBS-LRR class) family	-5.93197	1.50615	-2.34712	-2.12565	-0.2	0.4	-1.5	0.4	-0.2	0.2
17	5	14557784	AT5G36905	similar to reverse transcriptase-related	0	0	-0.221476	0	NA	NA	NA	NA	NA	NA
17	5	14559637	AT5G36905	similar to reverse transcriptase-related	0	0	-0.221476	0	NA	NA	NA	NA	NA	NA
18	5	16011570	AT5G40000	P-loop containing nucleoside triphosphate hydrolases superfamily protein	-1.53933	2.2502	-0.769274	-0.547798	NA	NA	NA	NA	NA	NA
18	5	16011929	AT5G40000	P-loop containing nucleoside triphosphate hydrolases superfamily protein	-1.53933	2.2502	-0.769274	-0.547798	NA	NA	NA	NA	NA	NA
19	5	20663243	AT5G50800	Nodulin MtN3 family protein	-1.00525	0.768672	-0.778908	1.15942	-0.3	0.1	-0.1	1	-0.7	0
19	5		AT5G50801	unknown protein	0	0	-0.221476	0	NA	NA	NA	NA	NA	NA
19	5		AT5G50810	translocase inner membrane subunit 8	-0.0836146	0.721067	-0.756078	-0.0149521	-0.1	0.1	-0.4	0	0	0.1
19	5		AT5G50820	NAC domain containing protein 97	-0.168573	2.8464	-1.32214	1.57538	-0.6	0.8	-0.8	1	-0.1	0.8
19	5		AT5G50830	unknown protein	0	0	-0.221476	0	0	0.7	-1	0.6	-0.3	1
19	5		AT5G50840	CONTAINS InterPro DOMAIN/s	-0.153077	0.280924	-0.461693	0.356018	-0.1	0.3	-0.2	0	-0.1	0.2
19	5		AT5G50850	Transketolase family protein	-0.229575	0.46773	-0.917559	-0.0702066	-0.1	0	-0.2	0	-0.1	0
19	5		AT5G50860	Protein kinase superfamily protein	-0.0042482	0.623237	-0.353932	0.24743	-0.1	0.1	-0.5	0	-0.1	0.1
19	5		AT5G50870	ubiquitin-conjugating enzyme 27	0.00637116	0.505207	-0.374854	0.255002	0	0.1	0	0.1	0	0
19	5		AT5G50880	unknown protein	0	0	-0.221476	0	-1	1.2	0	1.6	1	1.2
19	5		AT5G50890	alpha/beta-Hydrolases superfamily protein	0.0193352	1.04877	-0.414356	0.354193	-0.6	0.2	-0.6	0	-0.3	0.2
19	5		AT5G50900	ARM repeat superfamily protein	0.0826445	1.04486	-0.134857	0.354301	-0.3	0.1	-0.1	0	-0.1	0.2
19	5		AT5G50910	unknown protein	0	0	-0.221476	0	-2.6	-1.9	-0.6	0.3	-0.3	0.1
19	5		AT5G50915	basic helix-loop-helix (bHLH) DNA-binding superfamily protein	2.24058	7.62157	-1.23298	1.47961	-0.4	0.7	-0.2	0.3	-0.4	0.4
19	5		AT5G50920	CLPC homologue 1	-0.513625	0.0972902	-0.15842	0.538848	-0.1	0.1	0	0.3	-0.1	0.1
19	5		AT5G50930	Histone superfamily protein	-0.848905	1.29362	-1.56983	1.09341	0	0.1	-0.2	0.4	-0.2	0
19	5		AT5G50940	RNA-binding KH domain-containing protein	0.555295	1.8739	-0.29716	1.86628	-1	2.9	-0.2	1.6	-0.6	1.2
19	5		AT5G50950	FUMARASE 2	0.0622365	2.03743	-0.5443	0.235234	0	0.1	-0.2	0.2	-0.1	0
19	5		AT5G50960	nucleotide binding protein 35	-0.0959165	0.366292	-0.329928	0.364628	-0.3	0.3	-0.6	-0.2	-0.4	0
19	5		AT5G50970	transducin family protein / WD-40 repeat family protein	-0.0293381	0.374613	-0.184533	0.121354	NA	NA	NA	NA	NA	NA
19	5		AT5G50990	Tetratricopeptide repeat (TPR)-like superfamily protein	-0.241406	0.464001	-0.276522	0.910584	-1.1	0	-0.8	-0.3	-0.5	0.3
19	5		AT5G51000	F-box and associated interaction domains-containing protein	0	0	-0.221476	0	NA	NA	NA	NA	NA	NA
19	5	20744641	AT5G51010	Rubredoxin-like superfamily protein	-0.388399	0.742491	-0.925669	0.710314	-0.1	0	-0.4	0.1	-0.1	0
Davila Olivas NH, Coolen S, Huang P, Severing E, van Verk MC, Hickman R, Wittenberg AHJ, De Vos M, Prins M, van Loon JJA, et al. 2016. Effect of prior drought and pathogen stress on Arabidopsis transcriptome changes to caterpillar herbivory New Phytologist 210: 1344-1356
