# Supplementary material for: Genome‐wide association analysis reveals distinct genetic architectures for single and combined stress responses in Arabidopsis thaliana
Source: New Phytol. 2016 Sep 8;213(2):838–51. doi: 10.1111/nph.14165 (PMC5217058; doi:10.1111/nph.14165)
Supplement: Supplementary file 6 — Table S5 Candidate genes for reduction in Arabidopsis thaliana rosette fresh weight in response to Botrytis cinerea plus Pieris rapae [file NPH-213-838-s006.xlsx]

## Sheet: GWAs
Table S5. Genome wide association analysis for variation in response to B.cinerea plus P. rapae(Botrytis&Pieris). A treshold of -log10 (p-value) ≥4 was used to declare a SNP as significant. SNPs in LD (LD ≥ 0.4) in a window of ± 20 kb from a significant SNP were considered to belong to the same QTL (Quantitative Trait Loci). All SNPs indicated are from the 250 K chip (Atwell et al., 2010). Ch = C…
Ch	position	log10 (P)	snp.status	gene1	gene2	MAF	Effect Size	var.LRT	var.snp.random	QTL
1	5906358	3.95547	within 20 kb of a significant snp	AT1G17260	NA	0.933333	-6.35722	0.0511781	0.0460851	1
1	5906907	3.95547	within 20 kb of a significant snp	AT1G17260	NA	0.933333	-6.35722	0.0511781	0.0480345	1
1	5907236	4.6995	significant snp	AT1G17260	NA	0.933333	-6.52929	0.0619543	0.0460851	1
1	5907491	3.34554	within 20 kb of a significant snp	AT1G17260	NA	0.933333	-4.40753	0.042342	0.0460851	1
1	5907622	3.95547	within 20 kb of a significant snp	AT1G17260	NA	0.922807	-6.35722	0.0511781	0.0615654	1
1	5907893	3.34554	within 20 kb of a significant snp	AT1G17260	NA	0.933333	-4.40753	0.042342	0.0460851	1
1	5909476	1.61447	within 20 kb of a significant snp	AT1G17270	NA	0.933333	-2.50625	0.0176758	0.0460851	1
1	5909503	2.7676	within 20 kb of a significant snp	AT1G17270	NA	0.929825	-3.86196	0.0339996	0.0437217	1
1	5910437	0.714781	within 20 kb of a significant snp	AT1G17270	NA	0.933333	-1.80657	0.00594278	0.0460851	1
1	5922047	4.10447	significant snp	AT1G17290	NA	0.866667	-3.25991	0.0533375	5.43037e-08	1
1	5970094	5.57737	significant snp	AT1G17410	NA	0.480702	9.47513	0.0746201	0.00435758	2
1	6627245	4.24944	significant snp	AT1G19210	NA	0.824561	-6.95773	0.0554382	0.00268304	3
1	10697190	0.0207622	within 20 kb of a significant snp	AT1G30340	NA	0.494737	0.0493415	1.20458e-05	5.43037e-08	4
1	10697461	0.00754716	within 20 kb of a significant snp	AT1G30340	NA	0.477193	0.0182668	1.63897e-06	0.00628479	4
1	10697623	0.0462411	within 20 kb of a significant snp	AT1G30340	NA	0.473684	0.10679	5.6626e-05	5.43037e-08	4
1	10697857	0.844833	within 20 kb of a significant snp	AT1G30340	NA	0.596491	1.77321	0.00751486	5.43056e-08	4
1	10698012	4.77655	significant snp	AT1G30340	NA	0.463158	5.83532	0.0630687	0.00628479	4
1	10698581	0.135293	within 20 kb of a significant snp	AT1G30340	NA	0.459649	-0.764289	0.000411109	5.43036e-08	4
1	10699808	1.1536	within 20 kb of a significant snp	AT1G30340	NA	0.417544	2.9172	0.0114568	5.43036e-08	4
1	10700323	0.957603	within 20 kb of a significant snp	AT1G30340	NA	0.442105	-1.4599	0.00892538	5.43035e-08	4
1	10700516	0.645038	within 20 kb of a significant snp	AT1G30340	NA	0.631579	1.38568	0.0051295	1.20443e-07	4
1	10700728	4.41159	significant snp	AT1G30340	NA	0.705263	-3.81048	0.0577871	0.00604031	4
1	10709679	6.47771	significant snp	AT1G30350	NA	0.929825	-7.15544	0.0875197	0.00207082	4
1	10711789	0.0725632	within 20 kb of a significant snp	AT1G30350	NA	0.884211	-0.470978	0.000132362	0.0016181	4
1	12005885	4.33274	significant snp	AT1G33110	NA	0.750877	-16.0198	0.056645	5.43039e-08	5
1	21540933	0.632108	within 20 kb of a significant snp	AT1G58190	NA	0.782456	1.26323	0.00498137	5.43035e-08	6
1	21541021	0.158121	within 20 kb of a significant snp	AT1G58190	NA	0.747368	0.405988	0.000540828	5.43036e-08	6
1	21541163	1.64124	within 20 kb of a significant snp	AT1G58190	NA	0.775439	2.16383	0.0180453	0.00304629	6
1	21541625	4.40367	significant snp	AT1G58190	NA	0.807018	-6.10006	0.0576724	0.000911868	6
1	21541676	1.15487	within 20 kb of a significant snp	AT1G58190	NA	0.792982	-1.99558	0.0114734	5.43036e-08	6
1	22081161	4.0339	significant snp	AT1G59980	NA	0.701754	-3.22562	0.0523149	5.43042e-08	7
1	22081200	0.101609	within 20 kb of a significant snp	AT1G59980	NA	0.659649	-0.299639	0.000245886	5.43044e-08	7
1	26489677	8.5267	significant snp	AT1G70320	NA	0.487719	23.2019	0.116426	5.43041e-08	8
2	9500297	0.0862164	within 20 kb of a significant snp	AT2G22360	NA	0.614035	0.472972	0.000182095	0.0134765	9
2	9501100	0.131677	within 20 kb of a significant snp	AT2G22370	NA	0.561404	-0.323475	0.000391813	0.00466077	9
2	9513419	1.00108	within 20 kb of a significant snp	AT2G22420	NA	0.603509	-4.39946	0.00947891	0.00720813	9
2	9514153	2.35534	within 20 kb of a significant snp	AT2G22420	NA	0.540351	-2.39633	0.0280925	1.61307e-07	9
2	9514364	4.26884	significant snp	AT2G22420	NA	0.603509	-3.35051	0.0557193	0.00797138	9
2	9515127	4.26884	significant snp	AT2G22425	NA	0.582456	-3.35051	0.0557193	0.00380641	9
2	9587025	2.28724	within 20 kb of a significant snp	AT2G22560	NA	0.877193	-3.70382	0.0271222	0.0546065	10
2	9596241	1.68894	within 20 kb of a significant snp	AT2G22600	NA	0.85614	-3.24121	0.018705	0.0350715	10
2	9598548	4.30498	significant snp	AT2G22600	NA	0.77193	-10.0178	0.0562429	5.43039e-08	10
2	9598799	0.461295	within 20 kb of a significant snp	AT2G22600	NA	0.908772	0.884569	0.00312054	0.0072518	10
2	9598965	1.11152	within 20 kb of a significant snp	AT2G22600	NA	0.870175	-2.48527	0.010906	0.921284	10
2	9599577	4.30498	significant snp	AT2G22610	NA	0.873684	-10.0178	0.0562429	0.0439888	10
2	9599711	0.077546	within 20 kb of a significant snp	AT2G22610	NA	0.870175	0.334132	0.000149733	0.921284	10
2	9602595	0.226024	within 20 kb of a significant snp	AT2G22610	NA	0.877193	-1.14541	0.000996851	0.0133061	10
2	9604085	0.0158313	within 20 kb of a significant snp	AT2G22610	NA	0.926316	0.0407623	7.07971e-06	5.4302e-08	10
2	9604507	0.0965044	within 20 kb of a significant snp	AT2G22610	NA	0.789474	-0.269701	0.000223864	0.0071803	10
3	941890	5.11714	significant snp	AT3G03750	NA	0.635088	-7.32798	0.0679889	5.43036e-08	11
3	941974	5.474	significant snp	AT3G03750	NA	0.442105	7.61337	0.0731327	5.43039e-08	11
3	1841743	4.02449	significant snp	AT3G06100	NA	0.34386	11.5376	0.0521785	0.00798496	12
3	3293903	4.06965	significant snp	AT3G10550	NA	0.838596	-5.34079	0.0528329	5.43037e-08	13
3	3295387	1.14298	within 20 kb of a significant snp	AT3G10550	NA	0.877193	-2.41614	0.0113174	5.43037e-08	13
3	3304527	0.618713	within 20 kb of a significant snp	AT3G10572	NA	0.85614	-1.19508	0.00482887	5.43038e-08	13
3	9264917	1.26676	within 20 kb of a significant snp	AT3G25510	NA	0.263158	-1.96939	0.0129545	0.00211101	14
3	9265531	1.3514	within 20 kb of a significant snp	AT3G25510	NA	0.263158	-1.78382	0.0140889	5.43038e-08	14
3	9266132	4.29055	significant snp	AT3G25510	NA	0.22807	7.12228	0.0560338	5.43043e-08	14
3	9267012	0.484821	within 20 kb of a significant snp	AT3G25510	NA	0.263158	-1.53603	0.00336471	5.43042e-08	14
3	9267216	0.691475	within 20 kb of a significant snp	AT3G25510	NA	0.217544	-1.78605	0.00566843	5.43041e-08	14
3	16836909	4.06441	significant snp	AT3G45810	NA	0.814035	-8.47522	0.052757	0.006405	15
3	16837369	4.7328	significant snp	AT3G45810	NA	0.754386	-9.66801	0.062436	5.43037e-08	15
3	16837391	5.66306	significant snp	AT3G45810	NA	0.701754	-7.8137	0.0758522	0.00518886	15
3	16841345	0.0805232	within 20 kb of a significant snp	AT3G45830	NA	0.185965	-0.231387	0.000160544	0.0177056	15
3	16843445	4.7328	significant snp	AT3G45830	NA	0.182456	9.66801	0.062436	0.0194551	15
3	16844909	0.0121884	within 20 kb of a significant snp	AT3G45830	NA	0.817544	0.0292553	4.2304e-06	0.0163044	15
3	16856509	4.7328	significant snp	AT3G45850	NA	0.712281	-9.66801	0.062436	5.43036e-08	15
3	16857517	0.436407	within 20 kb of a significant snp	AT3G45850	NA	0.726316	0.801496	0.00286722	5.43038e-08	15
3	16860463	0.903784	within 20 kb of a significant snp	AT3G45850	NA	0.726316	1.77366	0.00824738	5.43038e-08	15
3	16865672	0.0384407	within 20 kb of a significant snp	AT3G45860	NA	0.708772	-0.117929	3.97674e-05	5.43037e-08	15
3	16867744	4.7328	significant snp	AT3G45870	NA	0.82807	-9.66801	0.062436	5.43046e-08	15
3	16868352	0.596482	within 20 kb of a significant snp	AT3G45870	NA	0.452632	-0.985098	0.00457796	5.43036e-08	15
3	16868775	0.0122274	within 20 kb of a significant snp	AT3G45870	NA	0.547368	0.029807	4.25714e-06	5.43037e-08	15
3	16869029	0.727828	within 20 kb of a significant snp	AT3G45880	NA	0.589474	1.11561	0.00609743	5.43037e-08	15
3	16869239	4.7328	significant snp	AT3G45880	NA	0.57193	-9.66801	0.062436	5.43036e-08	15
3	16869673	0.788447	within 20 kb of a significant snp	AT3G45880	NA	0.603509	-1.22296	0.00682526	0.00161771	15
3	16870086	1.67383	within 20 kb of a significant snp	AT3G45880	NA	0.578947	-5.68647	0.0184958	5.43037e-08	15
3	16870443	0.0649332	within 20 kb of a significant snp	AT3G45880	NA	0.575439	-0.204544	0.000107567	0.00291427	15
3	16872702	4.7328	significant snp	AT3G45890	NA	0.466667	9.66801	0.062436	0.00191409	15
3	16873511	0.486318	within 20 kb of a significant snp	AT3G45890	NA	0.729825	-0.817796	0.0033804	5.43037e-08	15
3	19660848	0.77489	within 20 kb of a significant snp	AT3G53020	NA	0.666667	-1.96233	0.00666121	8.58555e-07	16
3	19662719	0.226099	within 20 kb of a significant snp	AT3G53030	NA	0.666667	0.565138	0.000997406	5.43036e-08	16
3	19676871	0.475252	within 20 kb of a significant snp	AT3G53075	NA	0.410526	-1.60797	0.00326487	0.0124705	16
3	19677306	4.10316	significant snp	AT3G53075	NA	0.614035	-3.74042	0.0533185	0.0222635	16
3	19678480	0.0591018	within 20 kb of a significant snp	AT3G53080	NA	0.621053	-0.31791	9.01425e-05	0.022019	16
3	19686170	3.19755	within 20 kb of a significant snp	AT3G53100	NA	0.505263	-3.01905	0.0402015	0.0501992	16
3	19688022	2.8076	within 20 kb of a significant snp	AT3G53110	NA	0.501754	-2.77734	0.0345752	0.041623	16
3	19690747	2.31739	within 20 kb of a significant snp	AT3G53120	NA	0.491228	2.4879	0.0275516	0.035891	16
3	19690780	0.453155	within 20 kb of a significant snp	AT3G53120	NA	0.491228	-4.68129	0.00303711	0.035891	16
3	19695591	0.517425	within 20 kb of a significant snp	AT3G53130	NA	0.575439	1.13556	0.00371016	0.013728	16
3	19696740	0.250463	within 20 kb of a significant snp	AT3G53130	AT3G53140	0.585965	0.605386	0.00118278	0.00626436	16
3	20849846	0.782552	within 20 kb of a significant snp	AT3G56200	NA	0.933333	1.37859	0.00675383	5.43041e-08	17
3	20850350	5.50072	significant snp	AT3G56200	NA	0.835088	-8.65644	0.0735172	5.43037e-08	17
3	20850965	6.22117	significant snp	AT3G56200	NA	0.908772	-9.59842	0.083855	5.43039e-08	17
3	20866036	7.92051	significant snp	AT3G56250	NA	0.817544	-11.0826	0.107946	5.43036e-08	17
3	20868537	0.298036	within 20 kb of a significant snp	AT3G56260	NA	0.817544	1.0051	0.0015722	5.43036e-08	17
3	20871650	1.0536	within 20 kb of a significant snp	AT3G56270	NA	0.845614	3.99732	0.010154	5.43036e-08	17
4	2117297	4.91495	significant snp	AT4G04330	NA	0.768421	-7.64069	0.0650692	5.43037e-08	18
4	2672001	4.63665	significant snp	AT4G05180	NA	0.845614	3.7791	0.0610451	5.43036e-08	19
4	6406682	4.3946	significant snp	AT4G10330	NA	0.915789	-3.77586	0.057541	5.43043e-08	20
5	1798521	0.20312	within 20 kb of a significant snp	AT5G05970	NA	0.589474	-0.465858	0.000832417	5.43039e-08	21
5	1802796	0.0389037	within 20 kb of a significant snp	AT5G05980	NA	0.568421	-0.0993739	4.06919e-05	5.43038e-08	21
5	1808271	1.48724	within 20 kb of a significant snp	AT5G06000	NA	0.596491	3.89932	0.0159307	5.43039e-08	21
5	1810646	0.592748	within 20 kb of a significant snp	AT5G06010	NA	0.687719	-0.976673	0.0045361	5.43038e-08	21
5	1811135	3.49207	within 20 kb of a significant snp	AT5G06020	NA	0.701754	3.03854	0.0444632	5.43037e-08	21
5	1811981	4.66786	significant snp	AT5G06020	NA	0.652632	3.59573	0.0614966	5.43039e-08	21
5	1814155	0.788996	within 20 kb of a significant snp	AT5G06030	NA	0.659649	3.32743	0.00683192	5.4304e-08	21
5	2576949	4.2145	significant snp	AT5G08030	NA	0.814035	-6.20385	0.054932	0.00381793	22
5	12515932	0.243807	within 20 kb of a significant snp	AT5G33253	NA	0.182456	0.531062	0.00113113	5.43051e-08	23
5	12516692	0.771045	within 20 kb of a significant snp	AT5G33253	NA	0.217544	2.52293	0.00661481	5.43037e-08	23
5	12521447	0.310097	within 20 kb of a significant snp	AT5G33255	NA	0.231579	-0.825022	0.00167614	5.43037e-08	23
5	12522671	0.27643	within 20 kb of a significant snp	AT5G33255	NA	0.196491	-0.772538	0.00139112	1.1361e-07	23
5	12524402	0.946471	within 20 kb of a significant snp	AT5G33256	NA	0.168421	-2.14327	0.00878446	2.53199e-07	23
5	12532255	0.0262441	within 20 kb of a significant snp	AT5G33258	NA	0.185965	-0.0702577	1.90197e-05	0.00303743	23
5	12532974	0.109108	within 20 kb of a significant snp	AT5G33259	NA	0.161404	-0.265205	0.000279745	0.00169497	23
5	12533206	0.657965	within 20 kb of a significant snp	AT5G33259	NA	0.189474	-1.1507	0.00527845	5.43037e-08	23
5	12534203	4.59087	significant snp	AT5G33260	NA	0.203509	7.20727	0.0603826	5.43042e-08	23
5	12534753	0.0216307	within 20 kb of a significant snp	AT5G33260	NA	0.178947	-0.0812869	1.30499e-05	5.43041e-08	23
5	12534777	0.0414904	within 20 kb of a significant snp	AT5G33260	NA	0.17193	-0.141676	4.60356e-05	0.00112945	23
5	12534943	0.517598	within 20 kb of a significant snp	AT5G33260	NA	0.203509	-0.979165	0.00371201	5.43038e-08	23
5	12535171	0.632806	within 20 kb of a significant snp	AT5G33260	NA	0.2	-1.63913	0.00498934	2.58839e-08	23
5	12535268	0.288904	within 20 kb of a significant snp	AT5G33260	NA	0.17193	0.970944	0.00149485	0.00923424	23
5	12536785	0.475612	within 20 kb of a significant snp	AT5G33260	NA	0.2	-1.08455	0.00326861	5.43036e-08	23
5	12538937	0.525808	within 20 kb of a significant snp	AT5G33260	NA	0.221053	-1.3007	0.00380022	5.43038e-08	23
5	12543464	0.818623	within 20 kb of a significant snp	AT5G33270	NA	0.178947	1.95358	0.0071929	5.43036e-08	23
5	12544447	0.818623	within 20 kb of a significant snp	AT5G33270	NA	0.207018	1.95358	0.0071929	5.43036e-08	23
5	12545341	1.03371	within 20 kb of a significant snp	AT5G33270	NA	0.17193	2.37044	0.00989764	0.00332335	23
5	12547005	0.883967	within 20 kb of a significant snp	AT5G33280	NA	0.214035	2.01652	0.0079999	5.43036e-08	23
5	12548074	0.389346	within 20 kb of a significant snp	AT5G33280	NA	0.207018	0.780602	0.00240361	5.43036e-08	23
5	12549663	0.192664	within 20 kb of a significant snp	AT5G33280	NA	0.242105	0.488833	0.000760769	3.32924e-07	23
5	12550436	0.158803	within 20 kb of a significant snp	AT5G33280	NA	0.196491	0.355521	0.000544908	0.000982112	23
5	12551387	0.304288	within 20 kb of a significant snp	AT5G33280	NA	0.175439	-0.63559	0.00162583	0.00438529	23
5	19107788	0.801492	within 20 kb of a significant snp	AT5G47050	NA	0.715789	1.20133	0.00698376	0.00606872	24
5	19107823	5.49215	significant snp	AT5G47050	NA	0.708772	-6.92978	0.0733939	0.00259405	24
5	19108478	1.31543	within 20 kb of a significant snp	AT5G47050	NA	0.684211	-2.21551	0.0136054	0.0016957	24
5	19109352	1.0925	within 20 kb of a significant snp	AT5G47050	NA	0.715789	-1.97659	0.0106582	0.0043031	24
5	19110563	1.85667	within 20 kb of a significant snp	AT5G47050	NA	0.708772	-2.31115	0.0210409	5.4304e-08	24
5	19110700	0.12768	within 20 kb of a significant snp	AT5G47050	NA	0.740351	0.343072	0.000370898	0.00224745	24
5	22440146	1.26012	within 20 kb of a significant snp	AT5G55340	NA	0.870175	1.6228	0.012866	5.43031e-08	25
5	22440192	0.666386	within 20 kb of a significant snp	AT5G55340	NA	0.873684	1.27672	0.00537593	0.00488984	25
5	22440441	1.0932	within 20 kb of a significant snp	AT5G55340	NA	0.870175	1.70112	0.0106673	0.00355379	25
5	22440716	4.16625	significant snp	AT5G55340	NA	0.877193	-3.96347	0.0542328	0.0034068	25
5	22442725	0.290196	within 20 kb of a significant snp	AT5G55350	NA	0.884211	0.935099	0.00150573	5.43033e-08	25
5	22443212	0.285475	within 20 kb of a significant snp	AT5G55350	NA	0.880702	1.21558	0.00146611	0.00159758	25
5	22444846	1.13559	within 20 kb of a significant snp	AT5G55360	NA	0.870175	-2.95026	0.0112206	0.00641993	25
5	22459573	1.34612	within 20 kb of a significant snp	AT5G55400	NA	0.887719	-2.13447	0.0140178	0.00962754	25
Atwell S, Huang YS, Vilhjalmsson BJ, Willems G, Horton M, Li Y, Meng DZ, Platt A, Tarone AM, Hu TT, et al. 2010. Genome-wide association study of 107 phenotypes in Arabidopsis thaliana inbred lines. Nature 465: 627-631

## Sheet: Candidategenes
Table S5. Candidate genes for variation in response to B.cinerea plus P. rapae(Botrytis&Pieris). Ch = Chromosome, SNPs in LD (LD ≥ 0.4) in a window of ± 20 kb from a significant SNP were considered to belong to the same QTL (Quantitative Trait Loci). First and last SNPs in LD are indicated. SNPs from 250 K chip were enriched with SNPs from from the 1001 genome project (see the Materials and Metho…
QTL	Ch	position	gene	Description	Mina	Maxa	Minb	Maxb	MinJA	MaxJA	MinABA	MaxABA	MinET	MaxET
1	1	5906323	AT1G17260	autoinhibited H(+)-ATPase isoform 10	-0.367673	1.06011	-0.390493	0.601973	0	0.3	-0.2	0.8	0.2	1.1
1	1	5910452	AT1G17270	O-fucosyltransferase family protein	-0.252324	0.324603	-0.250161	0.522237	NA	NA	NA	NA	NA	NA
2	1	5970094	AT1G17410	Nucleoside diphosphate kinase family protein	0.0543465	0.796742	-0.262227	0.368506	-0.2	0.4	-0.2	0.7	-0.8	0.8
2	1	5971842	AT1G17410	Nucleoside diphosphate kinase family protein	0.0543465	0.796742	-0.262227	0.368506	-0.2	0.4	-0.2	0.7	-0.8	0.8
3	1	6626264	AT1G19210	ERF/AP2 transcription factor family	-1.51096	7.27236	-3.32553	2.91376	0	1.2	-0.8	2.4	-0.3	1.6
3	1		AT2G15250	transposable element gene	0	0	-0.221476	0	NA	NA	NA	NA	NA	NA
3	1		AT3G19170	presequence protease 1	-0.485828	0.328043	-0.47382	0.780147	0	0	0	0	0	0.1
3	1		AT4G10767	SCR-like 21	0	0	-0.221476	0	NA	NA	NA	NA	NA	NA
3	1	6627538	AT5G19620	outer envelope protein of 80 kDa	-0.234722	0.234621	-0.530727	0.124466	0	0	-0.5	0	-0.2	0.1
4	1	10696917	AT1G30340	transposable element gene	0	0	-0.221476	0	NA	NA	NA	NA	NA	NA
4	1	10711789	AT1G30350	Pectin lyase-like superfamily protein	0	0	-0.221476	0	-0.3	0.3	-0.5	0.1	0	0.5
5	1	12005743	AT1G33110	MATE efflux family protein	-0.369508	1.72705	-0.295106	0.163216	0	1	-0.3	0.9	-0.4	-0.1
5	1	12005885	AT1G33110	MATE efflux family protein	-0.369508	1.72705	-0.295106	0.163216	0	1	-0.3	0.9	-0.4	-0.1
6	1	21540933	AT1G58190	receptor like protein 9	-3.74911	-0.11679	-5.38623	0.575547	-0.5	0.6	-0.9	1.4	0	1.4
6	1	21542159	AT1G58190	receptor like protein 9	-3.74911	-0.11679	-5.38623	0.575547	-0.5	0.6	-0.9	1.4	0	1.4
7	1	22081161	AT1G59980	ARG1-like 2	-0.42227	0.673783	-0.352601	0.168953	-0.3	1.3	-0.5	1	-0.2	1.8
7	1	22081200	AT1G59980	ARG1-like 2	-0.42227	0.673783	-0.352601	0.168953	-0.3	1.3	-0.5	1	-0.2	1.8
8	1	26489677	AT1G70320	ubiquitin-protein ligase 2	-0.300554	0.180953	-0.306525	0.411724	-0.1	0.1	-0.2	0	-0.3	0
8	1	26502044	AT1G70320	ubiquitin-protein ligase 2	-0.300554	0.180953	-0.306525	0.411724	-0.1	0.1	-0.2	0	-0.3	0
9	2	9495680	AT2G22350	RNase H domain-containing protein	0	0	-0.221476	0	-2.1	0.1	-1	0.3	-1.6	0
9	2		AT2G22360	DNAJ heat shock family protein	-0.527018	0.18843	-0.562612	0.0231289	-0.3	0.1	-0.3	-0.2	-0.3	0.3
9	2		AT2G22370	unknown protein	-0.0882323	0.370148	-0.115028	0.365844	-0.1	0.1	0	0.2	0	0.2
9	2		AT2G22390	RAB GTPASE HOMOLOG A4	0	0	-0.221476	0	-1.4	-0.5	-0.8	1.1	0.3	1.3
9	2		AT2G22400	S-adenosyl-L-methionine-dependent methyltransferases superfamily protein	-0.653668	0.213607	-0.426972	0.232311	-0.1	0	-0.9	0	-0.1	0
9	2		AT2G22410	SLOW GROWTH 1	-0.284223	0.41802	-0.393894	0.464095	-0.3	0.4	-0.9	0.2	-1	0.4
9	2		AT2G22420	Peroxidase superfamily protein	-1.13496	1.14031	0.199439	2.00266	-0.3	0	0	0.4	0	0
9	2		AT2G22425	Microsomal signal peptidase 12 kDa subunit (SPC12)	-0.508994	0.3111	-0.754889	-0.291543	-0.2	0	0	0.2	-0.1	0.1
9	2	9519610	AT2G22426	unknown protein	0	0	-0.221476	0	NA	NA	NA	NA	NA	NA
10	2	9579737	AT2G22560	Kinase interacting (KIP1-like) family protein	0.303378	1.87843	-0.705097	0.971754	-0.2	-0.1	0	0.3	-0.2	0.3
10	2		AT2G22570	nicotinamidase 1	-0.65239	0.102565	-0.253117	0.554756	0	0.2	-0.2	0	-0.1	0.2
10	2		AT2G22600	RNA-binding KH domain-containing protein	-0.0566657	2.79867	-2.87373	2.73757	-0.5	0	0	0.2	-0.1	0
10	2	9605188	AT2G22610	Di-glucose binding protein with Kinesin motor domain	0.92997	2.22536	-1.27975	0.736542	-0.5	0.2	-0.2	0.3	-0.4	0.4
11	3	941890	AT3G03750	SET domain protein 20	0.019121	0.829583	-0.597534	0.083439	0	0.2	-0.6	0	0.2	0.6
11	3	941974	AT3G03750	SET domain protein 20	0.019121	0.829583	-0.597534	0.083439	0	0.2	-0.6	0	0.2	0.6
12	3	1841743	AT3G06100	an anther-specific boric acid transporter of the aquaporin	0.159304	1.983	-1.97493	0.285863	0.3	1	0	0.6	0	1.1
12	3	1843238	AT3G06100	an anther-specific boric acid transporter of the aquaporin	0.159304	1.983	-1.97493	0.285863	0.3	1	0	0.6	0	1.1
13	3	3283278	AT3G10526	unknown protein	0	0	-0.221476	0	NA	NA	NA	NA	NA	NA
13	3		AT3G10530	Transducin/WD40 repeat-like superfamily protein	-0.699095	0.825447	-0.493025	0.901745	0	0.1	-1	0.1	-0.1	0.3
13	3		AT3G10540	3-phosphoinositide-dependent protein kinase	-0.0381896	0.267663	-0.395319	0.0334533	-0.1	0.3	0	0.1	-0.2	0.2
13	3		AT3G10550	Myotubularin-like phosphatases II superfamily	0.071114	0.485515	-0.200509	0.459716	-0.3	0.1	0	0.6	0	0.3
13	3		AT3G10560	Cytochrome P450 superfamily protein	-1.72792	1.79071	-1.9684	0.562961	1	2.8	-2.9	0	0.8	2.5
13	3		AT3G10570	cytochrome P450, family 77, subfamily A, polypeptide 6	-0.724852	1.86418	-1.21209	0.433683	-0.2	0.7	-0.4	0.7	-0.1	1.3
13	3	3304527	AT3G10572	3-phosphoinositide-dependent protein kinase-1, putative	-0.391498	0.069466	-0.271879	0.154585	NA	NA	NA	NA	NA	NA
14	3	9264917	AT3G25510	disease resistance protein (TIR-NBS-LRR class), putative	-2.25163	0.72719	-1.15746	-0.0209298	0	2.5	-1.4	1	0.9	1.5
14	3	9267216	AT3G25510	disease resistance protein (TIR-NBS-LRR class), putative	-2.25163	0.72719	-1.15746	-0.0209298	0	2.5	-1.4	1	0.9	1.5
15	3	16836480	AT3G45810	ferric reductase-like transmembrane component family protein	0	0	-0.221476	0	-1.8	1.6	-2.9	0	-1	0.2
15	3		AT3G45820	unknown protein	0	0	-0.221476	0	-1.4	0.5	-0.8	0.7	0	1.9
15	3		AT3G45830	unknown protein	-0.279626	0.219874	-0.485934	0.698489	0	0.2	0.2	0.3	0.3	0.4
15	3		AT3G45840	Cysteine/Histidine-rich C1 domain family protein	0	0	-0.221476	0	NA	NA	NA	NA	NA	NA
15	3		AT3G45850	P-loop containing nucleoside triphosphate hydrolases superfamily protein	-0.424385	0.603051	-1.36382	0.104364	-0.3	-0.2	-0.8	0	-0.3	0
15	3		AT3G45860	cysteine-rich RLK (RECEPTOR-like protein kinase) 4	-2.19741	-0.670396	-2.07268	-0.782335	-0.2	0.3	-0.9	0	0	0.4
15	3		AT3G45870	nodulin MtN21 /EamA-like transporter family protein	-1.53663	2.35509	-0.391786	1.76967	0	0.6	-0.5	0.6	0	0.5
15	3		AT3G45880	2-oxoglutarate (2OG) and Fe(II)-dependent oxygenase superfamily protein	-1.03902	0.287566	-0.576003	0.298437	-0.5	0.3	-1.3	0.1	-0.6	0.4
15	3	16873511	AT3G45890	Protein of unknown function, DUF647	-0.459292	0.168631	-0.0424208	0.377356	NA	NA	NA	NA	NA	NA
16	3	19660848	AT3G53020	Ribosomal protein L24e family protein	-0.0966489	0.629328	-0.624352	0.136147	-0.1	0	-0.3	-0.1	-0.1	-0.1
16	3		AT3G53030	ser/arg-rich protein kinase 4	-0.35308	0.125146	-0.344665	0.0264802	-0.4	0	-0.2	0.4	-0.3	0.2
16	3		AT3G53075	D-galactoside/L-rhamnose binding SUEL lectin protein	0	0	-0.221476	0	NA	NA	NA	NA	NA	NA
16	3		AT3G53080	D-galactoside/L-rhamnose binding SUEL lectin protein	0	0	-0.221476	0	-1	1.6	-0.8	0.5	-0.4	0.6
16	3		AT3G53100	GDSL-like Lipase/Acylhydrolase superfamily protein	-0.204584	1.14915	0.39437	1.16382	-0.3	-0.2	-0.3	0	-0.4	0
16	3		AT3G53110	P-loop containing nucleoside triphosphate hydrolases superfamily protein	-0.295038	0.262643	-0.368535	0.192107	-0.2	0.1	-0.2	0	-0.2	0.1
16	3		AT3G53120	Modifier of rudimentary (Mod(r)) protein	-0.342297	0.215555	-0.768852	-0.0161193	NA	NA	NA	NA	NA	NA
16	3	19696740	AT3G53130	Cytochrome P450 superfamily protein	-0.589683	0.127529	-1.19895	0.440604	-0.2	0	-0.5	0	-0.1	0.1
17	3	20833076	AT3G56150	eukaryotic translation initiation factor 3C	-0.062901	0.523286	-0.64807	0.324627	-0.1	0	-0.4	0	0	0
17	3		AT3G56160	Sodium Bile acid symporter family	-0.45694	0.711437	-1.47364	0.118684	-0.2	0.2	-0.1	0	-0.1	0.3
17	3		AT3G56170	Ca-2+ dependent nuclease	-0.71129	0.430478	-0.865575	-0.405077	-0.1	0	0.2	1.3	0	1.3
17	3		AT3G56180	Protein of unknown function (DUF567)	0	0	-1.51634	-1.29487	NA	NA	NA	NA	NA	NA
17	3		AT3G56190	alpha-soluble NSF attachment protein 2	-0.228755	0.355343	-0.379132	0.384011	0	0.1	-0.1	0.1	-0.2	0
17	3		AT3G56200	Transmembrane amino acid transporter family protein	0.303376	2.64892	-0.295377	1.83625	1.7	2.9	-0.8	0.1	-0.3	-0.1
17	3		AT3G56210	ARM repeat superfamily protein	-0.255669	0.0267967	-0.405025	0.203215	NA	NA	NA	NA	NA	NA
17	3		AT3G56220	transcription regulators	0	0	-0.221476	0	NA	NA	NA	NA	NA	NA
17	3		AT3G56230	BTB/POZ domain-containing protein	-0.453698	2.53055	-1.16125	1.6777	-0.7	0	-0.4	0.1	0.1	0.3
17	3		AT3G56240	copper chaperone	-0.354917	0.245321	-0.152749	0.601561	0	0.3	0	0.3	-0.2	0
17	3		AT3G56250	unknown protein	-1.54922	0.645733	-0.780459	0.870416	-0.2	0.5	0.2	0.9	-1.2	-0.1
17	3	20868537	AT3G56260	unknown protein	-0.185865	1.45596	-0.249677	0.351804	1.4	3.5	1.8	4.1	-0.2	2.1
18	4	2117297	AT4G04330	Chaperonin-like RbcX protein	-1.29723	0.218984	-0.992951	0.202251	-0.6	0.1	-0.1	0.6	-0.1	0.4
18	4	2117454	AT4G04330	Chaperonin-like RbcX protein	-1.29723	0.218984	-0.992951	0.202251	-0.6	0.1	-0.1	0.6	-0.1	0.4
19	4	2672001	AT4G05180	photosystem II subunit Q-2	-0.353232	0.598394	-2.08132	0.223665	-0.4	0	-0.3	0	-0.4	-0.1
19	4	2689989	AT4G05180	photosystem II subunit Q-2	-0.353232	0.598394	-2.08132	0.223665	-0.4	0	-0.3	0	-0.4	-0.1
20	4	6397056	AT4G10320	tRNA synthetase class I (I, L, M and V) family protein	-0.19558	0.110288	-0.495568	0.161308	NA	NA	NA	NA	NA	NA
20	4	6406682	AT4G10330	glycine-rich protein	-0.572012	0.203263	-0.237603	0.546591	-0.1	0.2	-0.1	0.4	-0.2	0.3
21	5	1792595	AT5G05965	unknown protein	0.444891	2.31616	-0.221476	0	NA	NA	NA	NA	NA	NA
21	5		AT5G05970	Transducin/WD40 repeat-like superfamily protein	-0.334405	0.108896	-0.294075	-0.0315411	NA	NA	NA	NA	NA	NA
21	5		AT5G05980	DHFS-FPGS homolog B	-0.113221	0.454228	-0.00465752	0.473064	-0.1	0	0	0.1	0	0
21	5		AT5G05987	prenylated RAB acceptor 1.A2	-0.0717848	0.349946	-0.256456	0.707783	NA	NA	NA	NA	NA	NA
21	5		AT5G05990	Mitochondrial glycoprotein family protein	-0.678102	0.665152	-0.768849	0.3303	0.1	0.2	-0.9	0	0	0.2
21	5		AT5G06000	eukaryotic translation initiation factor 3G2	-0.549793	1.50187	-1.23286	0.391722	-0.3	-0.2	-0.9	0.1	-0.1	0.1
21	5		AT5G06010	unknown protein	0	0	-0.221476	0	NA	NA	NA	NA	NA	NA
21	5		AT5G06020	Plant self-incompatibility protein S1 family	0	0	-0.221476	0	-2.6	0	-0.1	1.3	-1.8	2.1
21	5		AT5G06030	Plant self-incompatibility protein S1 family	0	0	-0.221476	0	NA	NA	NA	NA	NA	NA
21	5	1815461	AT5G06040	self-incompatibility protein-related	0	0	-0.221476	0	-2	0.3	-1.1	3.4	0.2	2.2
22	5	2560321	AT5G07990	Cytochrome P450 superfamily protein	-1.2984	3.78553	-3.38851	4.3139	-0.3	0.6	-0.1	0.3	-0.7	0.2
22	5		AT5G08000	glucan endo-1,3-beta-glucosidase-like protein 3	-0.755936	2.53268	0.0672732	0.688949	-0.7	0	0	0.1	-0.3	0
22	5		AT5G08010	unknown protein	-0.607766	-0.0690103	-0.47147	-0.0686308	-0.2	0	-0.3	0	0	0.4
22	5		AT5G08020	RPA70-kDa subunit B	-0.369937	2.88537	-2.26725	-1.19039	-0.1	0.4	-0.5	0.1	0	0.4
22	5		AT5G08030	PLC-like phosphodiesterases superfamily protein	0.947841	3.73556	-2.56998	1.96077	-2.3	0.8	-2.3	0.1	-1.6	1
22	5		AT5G08040	mitochondrial import receptor subunit TOM5 homolog	-0.302539	0.679679	-0.446601	0.0193807	-0.1	0	-0.2	0	-0.2	0
22	5		AT5G08050	Protein of unknown function (DUF1118)	-0.328048	0.650693	-2.1629	0.133927	-0.1	0	-0.3	0	-0.1	0
22	5		AT5G08060	unknown protein	-0.0584416	0.182074	-0.380866	0.0631443	-0.1	0	-0.1	0	-0.1	0
22	5		AT5G08070	TCP domain protein 17	-0.609192	0.614567	-0.368904	0.956056	-0.6	0.1	-0.2	0.5	-0.3	-0.1
22	5	2591305	AT5G08080	syntaxin of plants 132	-0.0693217	0.318072	-0.562451	-0.110627	-0.1	0	0	0.1	-0.1	0.1
23	5	12514221	AT5G33253	transposable element gene	0	0	-0.221476	0	NA	NA	NA	NA	NA	NA
23	5	12516692	AT5G33254	transposable element gene	0	0	-0.221476	0	NA	NA	NA	NA	NA	NA
23	5	12521447	AT5G33255	transposable element gene	0	0	-0.221476	0	NA	NA	NA	NA	NA	NA
23	5	12522671	AT5G33256	transposable element gene	0	0	-0.221476	0	NA	NA	NA	NA	NA	NA
23	5	12524402	AT5G33257	transposable element gene	0	0	-0.221476	0	NA	NA	NA	NA	NA	NA
23	5	12532255	AT5G33258	transposable element gene	0	0	-0.221476	0	NA	NA	NA	NA	NA	NA
23	5	12532974	AT5G33259	transposable element gene	0	0	-0.221476	0	NA	NA	NA	NA	NA	NA
23	5	12533206	AT5G33260	transposable element gene	0	0	-0.221476	0	NA	NA	NA	NA	NA	NA
23	5	12534203	AT5G33270	transposable element gene	0	0	-0.221476	0	NA	NA	NA	NA	NA	NA
23	5	12553771	AT5G33280	Voltage-gated chloride channel family protein	-0.591922	-0.194338	-0.278965	0.233421	-0.4	-0.3	-0.3	0	-0.1	0
24	5	19107284	AT5G47050	SBP (S-ribonuclease binding protein) family protein	-0.769497	0.781857	-0.560261	0.23931	-0.2	0.4	-0.1	0.2	-0.6	-0.4
24	5	19110700	AT5G47050	SBP (S-ribonuclease binding protein) family protein	-0.769497	0.781857	-0.560261	0.23931	-0.2	0.4	-0.1	0.2	-0.6	-0.4
25	5	22438894	AT5G55340	MBOAT (membrane bound O-acyl transferase) family protein	3.58994	3.58994	-0.221476	0	-0.6	0.4	0	0.7	-0.2	0.9
25	5		AT5G55350	MBOAT (membrane bound O-acyl transferase) family protein	0	0	-0.221476	0	-0.4	0.9	-0.5	0.2	-1.2	1.5
25	5		AT5G55360	MBOAT (membrane bound O-acyl transferase) family protein	0	0	-0.221476	0	-1.3	0.6	-0.7	0.5	0	0.7
25	5		AT5G55370	MBOAT (membrane bound O-acyl transferase) family protein	0.384065	1.59747	-0.696575	-0.475099	0	0.2	-1	0.8	0.1	1.1
25	5		AT5G55380	MBOAT (membrane bound O-acyl transferase) family protein	-0.379772	0.902384	-1.50192	-0.222725	-0.4	0	-0.2	0.1	-0.1	0.2
25	5		AT5G55390	ENHANCED DOWNY MILDEW 2	-0.296583	-0.0614175	-0.200261	0.252961	0.1	0.3	0	0.4	0.2	0.4
25	5		AT5G55400	Actin binding Calponin homology (CH) domain-containing protein	-0.55493	1.52584	-2.52581	0.0840721	-0.3	0	0.2	1.4	-0.3	0.3
25	5	22460664	AT5G55410	Bifunctional inhibitor/lipid-transfer protein/seed storage 2S albumin superfamily protein	-2.3153	3.2534	-2.25691	-0.836225	NA	NA	NA	NA	NA	NA
Davila Olivas NH, Coolen S, Huang P, Severing E, van Verk MC, Hickman R, Wittenberg AHJ, De Vos M, Prins M, van Loon JJA et al. 2016. Effect of prior drought and pathogen stress on Arabidopsis transcriptome changes to caterpillar herbivory New Phytologist 210: 1344-1356
