# Supplementary material for: Genome‐wide association analysis reveals distinct genetic architectures for single and combined stress responses in Arabidopsis thaliana
Source: New Phytol. 2016 Sep 8;213(2):838–51. doi: 10.1111/nph.14165 (PMC5217058; doi:10.1111/nph.14165)
Supplement: Supplementary file 7 — Table S6 Candidate genes for reduction in Arabidopsis thaliana rosette fresh weight in response to Plutella xylostella [file NPH-213-838-s007.xlsx]

## Sheet: GWAs
Table S6. Genome wide association analysis for variation in response to P. xylostella herbivory. A treshold of -log10 (p-value) ≥ 4 was used to declare a SNP as significant. SNPs in LD (LD ≥0.4) in a window of ± 20 kb from a significant SNP were considered to belong to the same QTL (Quantitative Trait Loci). All SNPs indicated are from the 250 K chip (Atwell et al., 2010). Ch = Chromosome, MAF= M…
Ch	position	log10 (P)	snp.status	gene1	gene2	MAF	Effect Size	var.LRT	var.snp.random	QTL
1	4266082	4.58699	significant snp	AT1G12510	NA	0.777778	-5.98835	0.0730178	0.00759595	1
1	4525155	4.05989	significant snp	AT1G13245	NA	0.333333	6.60388	0.0638312	6.29653e-08	2
1	4555160	4.28967	significant snp	AT1G13300	NA	0.863248	-6.70551	0.0678395	0.00165927	3
1	4555858	1.52481	within 20 kb of a significant snp	AT1G13300	NA	0.905983	-2.64628	0.0200003	0.00550914	3
1	5779815	4.80501	significant snp	AT1G16900	NA	0.948718	-9.37847	0.0768079	0.0324597	4
1	6739573	0.223603	within 20 kb of a significant snp	AT1G19460	NA	0.598291	0.646654	0.00119272	0.0169399	5
1	6739964	0.0665367	within 20 kb of a significant snp	AT1G19460	NA	0.594017	-0.223206	0.000137185	0.0178528	5
1	6740260	0.157071	within 20 kb of a significant snp	AT1G19464	NA	0.461538	-0.483062	0.000651301	6.29653e-08	5
1	6740351	0.883845	within 20 kb of a significant snp	AT1G19464	NA	0.478632	-1.83019	0.00973699	6.29653e-08	5
1	6740422	0.972806	within 20 kb of a significant snp	AT1G19464	NA	0.632479	1.93539	0.0110991	0.006356	5
1	6740627	4.41957	significant snp	AT1G19464	NA	0.559829	-8.58532	0.0701031	0.00804113	5
1	6744603	0.900135	within 20 kb of a significant snp	AT1G19480	NA	0.67094	1.98469	0.00998431	0.0160301	5
1	6744835	3.09522	within 20 kb of a significant snp	AT1G19480	NA	0.713675	-7.69392	0.0469821	0.00689615	5
1	6746430	3.31016	within 20 kb of a significant snp	AT1G19480	NA	0.713675	-7.78142	0.0507347	0.0144618	5
1	6747174	0.967031	within 20 kb of a significant snp	AT1G19485	NA	0.65812	2.07757	0.0110099	0.00467072	5
1	6747271	3.09522	within 20 kb of a significant snp	AT1G19485	NA	0.705128	-7.69392	0.0469821	0.00812383	5
1	6748001	0.124215	within 20 kb of a significant snp	AT1G19485	NA	0.700855	-0.423189	0.000430251	0.00560168	5
1	6752169	1.70886	within 20 kb of a significant snp	AT1G19490	NA	0.478632	4.36971	0.0230798	6.29653e-08	5
1	6752336	1.51461	within 20 kb of a significant snp	AT1G19490	NA	0.709402	-3.89365	0.0198309	0.0105323	5
1	6752743	2.50145	within 20 kb of a significant snp	AT1G19490	NA	0.700855	-6.73185	0.0366517	0.00160725	5
1	6753334	0.665321	within 20 kb of a significant snp	AT1G19490	NA	0.653846	1.52942	0.00653133	0.00626508	5
1	6753354	0.109349	within 20 kb of a significant snp	AT1G19490	NA	0.649573	-0.345964	0.000342202	0.00276681	5
1	6756587	0.682887	within 20 kb of a significant snp	AT1G19510	NA	0.662393	1.56883	0.00678007	0.00315527	5
1	6756729	1.01572	within 20 kb of a significant snp	AT1G19510	NA	0.65812	1.99858	0.0117656	0.00301125	5
1	11115566	4.14567	significant snp	AT1G31130	NA	0.764957	-6.33411	0.0653281	6.29653e-08	6
1	11236458	6.41925	significant snp	AT1G31360	NA	0.880342	-7.14747	0.10461	6.29653e-08	7
1	11249960	0.65862	within 20 kb of a significant snp	AT1G31420	NA	0.320513	-1.44787	0.00643693	0.00056892	7
1	11250177	0.294153	within 20 kb of a significant snp	AT1G31420	NA	0.32906	-0.84574	0.00187505	0.00230551	7
1	11250269	0.777671	within 20 kb of a significant snp	AT1G31420	NA	0.324786	-2.00771	0.00815121	0.00250165	7
1	11250874	0.335368	within 20 kb of a significant snp	AT1G31420	NA	0.252137	-0.946307	0.0023146	6.29653e-08	7
1	11251188	0.327793	within 20 kb of a significant snp	AT1G31420	NA	0.247863	-1.17228	0.00223182	6.29653e-08	7
1	11251377	4.84391	significant snp	AT1G31420	NA	0.260684	9.15026	0.0774835	6.29653e-08	7
1	11251712	5.82354	significant snp	AT1G31420	NA	0.264957	10.1552	0.09441	6.29653e-08	7
1	11251943	0.245965	within 20 kb of a significant snp	AT1G31420	NA	0.34188	-1.40546	0.00139833	0.00874813	7
1	11252814	0.312392	within 20 kb of a significant snp	AT1G31420	NA	0.337607	-0.880404	0.00206622	0.00514492	7
1	11253160	0.319193	within 20 kb of a significant snp	AT1G31420	NA	0.286325	-0.921903	0.00213889	6.29653e-08	7
1	11253218	0.376604	within 20 kb of a significant snp	AT1G31420	NA	0.260684	-1.01734	0.00277958	6.29653e-08	7
1	11253432	0.396049	within 20 kb of a significant snp	AT1G31420	NA	0.235043	-1.18814	0.00300667	6.29653e-08	7
1	11253536	0.294153	within 20 kb of a significant snp	AT1G31420	NA	0.260684	-0.84574	0.00187505	6.29653e-08	7
1	11253718	0.420425	within 20 kb of a significant snp	AT1G31420	NA	0.188034	-1.13979	0.00329782	6.29653e-08	7
1	11253841	0.0789241	within 20 kb of a significant snp	AT1G31420	NA	0.252137	-0.300884	0.000188484	6.29653e-08	7
1	11254401	0.656438	within 20 kb of a significant snp	AT1G31430	NA	0.239316	-1.54159	0.00640625	6.29653e-08	7
1	11254652	0.267679	within 20 kb of a significant snp	AT1G31430	NA	0.183761	-1.35947	0.00160777	6.29653e-08	7
1	11254855	0.124591	within 20 kb of a significant snp	AT1G31430	NA	0.260684	-0.448344	0.00043258	0.00251165	7
1	11255002	0.124591	within 20 kb of a significant snp	AT1G31430	NA	0.192308	-0.448344	0.00043258	6.29653e-08	7
1	11255117	0.294153	within 20 kb of a significant snp	AT1G31430	NA	0.25641	-0.84574	0.00187505	5.29564e-08	7
1	11255153	0.16125	within 20 kb of a significant snp	AT1G31430	NA	0.192308	-0.557895	0.000681816	6.29653e-08	7
1	11255288	0.678485	within 20 kb of a significant snp	AT1G31430	NA	0.252137	-1.64404	0.00671756	6.29653e-08	7
1	11255332	0.167117	within 20 kb of a significant snp	AT1G31430	NA	0.196581	-0.571142	0.000725521	6.29653e-08	7
1	11255366	0.233316	within 20 kb of a significant snp	AT1G31430	NA	0.235043	-0.742678	0.00128071	0.0022367	7
1	11255515	0.18082	within 20 kb of a significant snp	AT1G31430	NA	0.200855	-0.568337	0.000831346	6.29653e-08	7
1	11255621	0.594473	within 20 kb of a significant snp	AT1G31430	NA	0.213675	-1.2585	0.00554771	6.29653e-08	7
1	11256186	0.0548533	within 20 kb of a significant snp	AT1G31440	NA	0.25641	-0.200444	9.54114e-05	6.29653e-08	7
1	11256225	0.390344	within 20 kb of a significant snp	AT1G31440	NA	0.209402	-1.16142	0.00293956	6.29653e-08	7
1	11256449	0.124591	within 20 kb of a significant snp	AT1G31440	NA	0.239316	-0.448344	0.00043258	6.29653e-08	7
1	11256559	0.210245	within 20 kb of a significant snp	AT1G31440	NA	0.196581	-0.652193	0.00107515	6.29653e-08	7
1	11256729	0.16791	within 20 kb of a significant snp	AT1G31440	NA	0.192308	-0.568403	0.000731503	6.29653e-08	7
1	11256861	0.100363	within 20 kb of a significant snp	AT1G31440	NA	0.235043	-0.351538	0.000292941	6.29653e-08	7
1	11256978	0.16102	within 20 kb of a significant snp	AT1G31440	NA	0.205128	-0.566745	0.000680123	6.29653e-08	7
1	11257070	0.124591	within 20 kb of a significant snp	AT1G31440	NA	0.217949	-0.448344	0.00043258	6.29653e-08	7
1	11257184	0.0989841	within 20 kb of a significant snp	AT1G31440	NA	0.188034	-0.344801	0.000285661	6.29653e-08	7
1	11257217	5.65818	significant snp	AT1G31440	NA	0.192308	10.3078	0.0915654	6.29653e-08	7
1	11257472	0.529957	within 20 kb of a significant snp	AT1G31440	NA	0.222222	-1.29611	0.00468287	6.29653e-08	7
1	11257784	1.2618	within 20 kb of a significant snp	AT1G31440	NA	0.264957	-2.24221	0.0156817	0.000279186	7
1	11281847	1.11396	within 20 kb of a significant snp	AT1G31530	NA	0.123932	-2.47694	0.0133112	6.29653e-08	8
1	11282070	4.57477	significant snp	AT1G31530	NA	0.119658	8.31347	0.0728052	6.29653e-08	8
1	11326615	3.71673	within 20 kb of a significant snp	AT1G31650	NA	0.529915	-7.06062	0.0578381	0.00874999	9
1	11326653	5.41677	significant snp	AT1G31650	NA	0.615385	-10.3757	0.0874029	0.0191763	9
1	11327058	3.21482	within 20 kb of a significant snp	AT1G31650	NA	0.92735	-6.50534	0.0490698	0.0822425	9
1	11327236	3.13925	within 20 kb of a significant snp	AT1G31650	NA	0.918803	-5.94566	0.0477505	0.0532939	9
1	11327355	3.604	within 20 kb of a significant snp	AT1G31650	NA	0.897436	-7.11185	0.0558684	0.051948	9
1	11327429	3.82256	within 20 kb of a significant snp	AT1G31650	NA	0.880342	-7.77873	0.0596869	0.0466484	9
1	11327516	5.41677	significant snp	AT1G31650	NA	0.901709	-10.3757	0.0874029	0.0577064	9
1	11327716	3.90218	within 20 kb of a significant snp	AT1G31650	NA	0.91453	-7.57769	0.0610776	0.051585	9
1	11327850	0.169775	within 20 kb of a significant snp	AT1G31650	NA	0.92735	0.642333	0.000745641	0.0855842	9
1	11329061	1.6842	within 20 kb of a significant snp	AT1G31650	NA	0.91453	-2.73647	0.0226648	0.0549116	9
1	11338761	0.230277	within 20 kb of a significant snp	AT1G31670	NA	0.294872	0.644751	0.00125296	6.29653e-08	9
1	11338935	0.31075	within 20 kb of a significant snp	AT1G31670	NA	0.273504	1.4709	0.00204879	6.29653e-08	9
1	11339154	0.450686	within 20 kb of a significant snp	AT1G31670	NA	0.34188	-1.69686	0.00366858	6.29653e-08	9
1	11340787	0.0372707	within 20 kb of a significant snp	AT1G31670	NA	0.282051	0.118597	4.56599e-05	6.29653e-08	9
1	11340822	0.185773	within 20 kb of a significant snp	AT1G31670	NA	0.401709	-1.0774	0.000870841	6.29653e-08	9
1	11341130	0.158589	within 20 kb of a significant snp	AT1G31670	NA	0.388889	0.464902	0.00066233	6.29653e-08	9
1	11342085	0.166987	within 20 kb of a significant snp	AT1G31670	NA	0.333333	0.483198	0.000724541	6.29653e-08	9
1	11342235	0.148535	within 20 kb of a significant snp	AT1G31670	NA	0.34188	-0.919559	0.000590586	6.29653e-08	9
1	11342382	5.12249	significant snp	AT1G31670	NA	0.34188	9.76298	0.0823142	6.29653e-08	9
1	11343629	1.69055	within 20 kb of a significant snp	AT1G31690	NA	0.923077	-2.57346	0.0227717	0.075606	9
1	11349117	5.41677	significant snp	AT1G31710	NA	0.623932	-10.3757	0.0874029	0.00812338	9
1	11349234	0.750129	within 20 kb of a significant snp	AT1G31710	NA	0.628205	3.41377	0.00774804	0.00892594	9
1	11350475	2.04838	within 20 kb of a significant snp	AT1G31710	NA	0.576923	-3.06659	0.0288458	0.00895822	9
1	11354996	0.798752	within 20 kb of a significant snp	AT1G31710	NA	0.34188	1.55608	0.00846221	0.00671705	9
1	11355830	0.0183654	within 20 kb of a significant snp	AT1G31720	NA	0.316239	-0.0776889	1.1544e-05	6.29653e-08	9
1	11356264	0.351323	within 20 kb of a significant snp	AT1G31720	NA	0.320513	-0.899734	0.0024917	0.00292521	9
1	11356793	4.05504	significant snp	AT1G31720	NA	0.666667	-7.99952	0.0637465	6.29653e-08	9
2	1666991	4.21676	significant snp	AT2G04760	NA	0.128205	5.56009	0.0665682	6.29653e-08	10
2	1667259	0.976095	within 20 kb of a significant snp	AT2G04760	NA	0.132479	1.8122	0.01115	6.29653e-08	10
2	2421155	0.049739	within 20 kb of a significant snp	AT2G06180	NA	0.871795	0.211193	7.92612e-05	6.29653e-08	11
2	2422611	0.53901	within 20 kb of a significant snp	AT2G06180	NA	0.901709	-1.67869	0.00480226	6.29653e-08	11
2	2425371	1.47745	within 20 kb of a significant snp	AT2G06200	NA	0.944444	-3.34319	0.0192147	6.29653e-08	11
2	2426366	1.33658	within 20 kb of a significant snp	AT2G06200	NA	0.918803	-3.25408	0.0168978	6.29653e-08	11
2	2427479	0.133252	within 20 kb of a significant snp	AT2G06200	NA	0.893162	-0.700127	0.000487556	6.29653e-08	11
2	2429022	3.96156	within 20 kb of a significant snp	AT2G06210	NA	0.923077	-11.1021	0.0621145	6.29653e-08	11
2	2429144	0.00108483	within 20 kb of a significant snp	AT2G06210	NA	0.918803	0.00631202	4.18706e-08	6.29653e-08	11
2	2429252	NA!	within 20 kb of a significant snp	AT2G06210	NA	0.961538	NA	0.0730176	0.0649497	11
2	2429341	NA!	within 20 kb of a significant snp	AT2G06210	NA	0.961538	NA	0.0593726	0.0720446	11
2	2429967	0.176333	within 20 kb of a significant snp	AT2G06210	NA	0.918803	-0.849311	0.000796125	9.95563e-07	11
2	2430489	NA!	within 20 kb of a significant snp	AT2G06210	NA	0.965812	NA	0.0730176	0.0889101	11
2	2430841	4.06803	significant snp	AT2G06210	NA	0.948718	-11.24	0.0639732	0.0734873	11
2	2431026	5.38502	significant snp	AT2G06210	NA	0.91453	-14.8409	0.0868547	6.29653e-08	11
2	2431189	NA!	within 20 kb of a significant snp	AT2G06210	NA	0.965812	NA	0.0730176	0.0944045	11
2	2431665	NA!	within 20 kb of a significant snp	AT2G06210	NA	0.961538	NA	0.0730176	0.0729129	11
2	2432279	NA!	within 20 kb of a significant snp	AT2G06210	NA	0.970085	NA	0.00551505	0.109854	11
2	2432324	NA!	within 20 kb of a significant snp	AT2G06210	NA	0.965812	NA	0.0396909	0.0889101	11
2	2432550	NA!	within 20 kb of a significant snp	AT2G06210	NA	0.965812	NA	0.0622573	0.0889101	11
2	2433663	NA!	within 20 kb of a significant snp	AT2G06210	NA	0.961538	NA	0.00743177	0.0696377	11
2	2433838	NA!	within 20 kb of a significant snp	AT2G06210	NA	0.957265	NA	0.0591401	0.0598274	11
2	2433944	2.01052	within 20 kb of a significant snp	AT2G06210	NA	0.91453	-5.4887	0.0281984	6.29653e-08	11
2	2433976	4.58697	significant snp	AT2G06210	NA	0.905983	-12.7263	0.0730176	0.00321372	11
2	2434118	NA!	within 20 kb of a significant snp	AT2G06210	NA	0.961538	NA	0.00436417	0.0654196	11
2	2434294	4.58697	significant snp	AT2G06210	NA	0.92735	-12.7263	0.0730176	0.025388	11
2	2434793	NA!	within 20 kb of a significant snp	AT2G06210	NA	0.965812	NA	0.0100791	0.0889101	11
2	2435140	NA!	within 20 kb of a significant snp	AT2G06210	NA	0.965812	NA	0.0010588	0.0889101	11
2	2436190	0.15301	within 20 kb of a significant snp	AT2G06210	NA	0.897436	0.725838	0.000622143	0.00604592	11
2	2438493	0.0731682	within 20 kb of a significant snp	AT2G06220	NA	0.905983	0.35107	0.000163781	6.29653e-08	11
2	2439091	0.075493	within 20 kb of a significant snp	AT2G06220	NA	0.888889	0.334695	0.00017358	6.29653e-08	11
2	2439603	0.107356	within 20 kb of a significant snp	AT2G06220	NA	0.893162	0.443404	0.000331007	6.29653e-08	11
2	2440661	0.024791	within 20 kb of a significant snp	AT2G06230	NA	0.880342	-0.109948	2.07435e-05	6.29653e-08	11
2	2441369	0.332125	within 20 kb of a significant snp	AT2G06235	NA	0.905983	-1.38428	0.00227905	0.00321372	11
2	2441574	0.579031	within 20 kb of a significant snp	AT2G06235	NA	0.91453	1.49783	0.00533784	6.29653e-08	11
2	2441703	0.193125	within 20 kb of a significant snp	AT2G06235	NA	0.884615	0.872296	0.000930656	6.29653e-08	11
2	2443371	0.626438	within 20 kb of a significant snp	AT2G06240	NA	0.901709	-2.46785	0.00598743	6.29653e-08	11
2	2444273	0.298691	within 20 kb of a significant snp	AT2G06240	NA	0.901709	1.22216	0.0019221	0.00147983	11
2	2444668	0.777043	within 20 kb of a significant snp	AT2G06240	NA	0.897436	2.37123	0.00814197	6.29653e-08	11
2	2445718	0.00679816	within 20 kb of a significant snp	AT2G06240	NA	0.901709	-0.0304485	1.623e-06	6.29653e-08	11
2	2445907	0.314051	within 20 kb of a significant snp	AT2G06240	NA	0.893162	-1.81755	0.00208388	0.0100668	11
2	2447233	0.834795	within 20 kb of a significant snp	AT2G06240	NA	0.940171	2.27572	0.00899851	6.29653e-08	11
2	8185981	0.575009	within 20 kb of a significant snp	AT2G18890	NA	0.893162	1.49611	0.00528346	0.00696738	12
2	8204038	4.66721	significant snp	AT2G18940	NA	0.905983	-5.90696	0.0744132	0.00234277	12
3	568493	0.403697	within 20 kb of a significant snp	AT3G02650	NA	0.816239	-1.32301	0.00309727	0.00164126	13
3	570575	4.33574	significant snp	AT3G02660	NA	0.820513	-7.12341	0.0686425	6.29653e-08	13
3	571162	3.6484	within 20 kb of a significant snp	AT3G02660	NA	0.824786	-7.17875	0.0566443	6.29653e-08	13
3	572330	5.06062	significant snp	AT3G02660	NA	0.820513	-8.03382	0.0812425	6.29653e-08	13
3	575422	3.70841	within 20 kb of a significant snp	AT3G02670	NA	0.884615	-6.63719	0.0576928	0.0655223	13
3	575489	4.79557	significant snp	AT3G02670	NA	0.910256	-7.67055	0.0766439	0.052345	13
3	575627	3.01514	within 20 kb of a significant snp	AT3G02680	NA	0.893162	-5.38345	0.0455851	0.0778764	13
3	578696	1.67436	within 20 kb of a significant snp	AT3G02680	NA	0.931624	-4.99014	0.0224996	0.0326069	13
3	579571	0.0710898	within 20 kb of a significant snp	AT3G02680	NA	0.92735	0.401445	0.000155227	0.019796	13
3	580289	2.5072	within 20 kb of a significant snp	AT3G02690	NA	0.940171	-3.98315	0.0367512	0.0413296	13
3	6603869	5.14226	significant snp	AT3G19090	NA	0.431624	-5.16938	0.0826566	0.00281412	14
3	10206117	0.218645	within 20 kb of a significant snp	AT3G27540	NA	0.123932	0.596413	0.00114861	0.00422046	15
3	10208077	0.423188	within 20 kb of a significant snp	AT3G27550	NA	0.145299	1.38846	0.00333126	6.29653e-08	15
3	10210119	0.237661	within 20 kb of a significant snp	AT3G27555	NA	0.149573	0.967716	0.00132073	6.29653e-08	15
3	10210432	0.117421	within 20 kb of a significant snp	AT3G27560	NA	0.141026	-0.351138	0.000389023	6.29653e-08	15
3	10211008	4.11594	significant snp	AT3G27560	NA	0.132479	6.87629	0.0648092	6.29653e-08	15
3	10211753	0.865033	within 20 kb of a significant snp	AT3G27560	NA	0.175214	2.43471	0.00945264	6.29653e-08	15
3	10211852	0.366771	within 20 kb of a significant snp	AT3G27560	NA	0.115385	-1.07459	0.00266659	6.29653e-08	15
3	17655318	1.359	within 20 kb of a significant snp	AT3G47850	NA	0.884615	-3.18815	0.0172644	0.00381995	16
3	17656713	0.334038	within 20 kb of a significant snp	AT3G47860	NA	0.91453	0.832871	0.0023	0.00214639	16
3	17661996	0.829237	within 20 kb of a significant snp	AT3G47870	NA	0.893162	-2.5858	0.00891544	0.00506069	16
3	17663137	0.332254	within 20 kb of a significant snp	AT3G47875	NA	0.897436	-1.56047	0.00228046	0.00329583	16
3	17663546	0.0505816	within 20 kb of a significant snp	AT3G47875	NA	0.858974	0.165024	8.18296e-05	0.019963	16
3	17663912	4.03096	significant snp	AT3G47875	NA	0.884615	-10.8751	0.0633262	0.00201157	16
3	17664099	0.239995	within 20 kb of a significant snp	AT3G47875	NA	0.888889	0.863881	0.0013424	0.00480675	16
3	17664562	0.520764	within 20 kb of a significant snp	AT3G47875	NA	0.846154	-1.89465	0.00456233	0.0117856	16
3	17664806	0.922656	within 20 kb of a significant snp	AT3G47875	NA	0.884615	-3.22843	0.0103278	0.000179485	16
3	17665516	0.377076	within 20 kb of a significant snp	AT3G47875	NA	0.893162	2.88031	0.00278504	0.000174436	16
3	17665556	0.0172817	within 20 kb of a significant snp	AT3G47875	NA	0.893162	-0.0605198	1.02463e-05	0.00181621	16
3	17665851	0.635945	within 20 kb of a significant snp	AT3G47875	NA	0.918803	-2.19833	0.00611955	0.00645323	16
3	17668474	0.394183	within 20 kb of a significant snp	AT3G47890	NA	0.893162	-1.52527	0.00298468	0.00160482	16
3	17672175	0.725097	within 20 kb of a significant snp	AT3G47890	NA	0.897436	-2.45873	0.00738488	0.00534171	16
3	17676766	0.869295	within 20 kb of a significant snp	AT3G47910	NA	0.901709	-3.23628	0.00951694	0.00565024	16
3	17678165	0.637711	within 20 kb of a significant snp	AT3G47910	NA	0.893162	-1.36844	0.00614415	6.29653e-08	16
3	17678886	0.0517488	within 20 kb of a significant snp	AT3G47910	NA	0.897436	0.190312	8.54482e-05	0.00307882	16
3	17679570	0.67613	within 20 kb of a significant snp	AT3G47910	NA	0.897436	-1.54482	0.00668418	0.00307882	16
3	17679930	0.0962192	within 20 kb of a significant snp	AT3G47910	NA	0.897436	-0.289017	0.000271285	0.0031517	16
3	21079906	4.59835	significant snp	AT3G56950	NA	0.918803	-8.52939	0.0732156	0.0202099	17
4	6880793	0.287169	within 20 kb of a significant snp	AT4G11310	NA	0.717949	-0.768338	0.00180333	6.29653e-08	18
4	6881019	4.38819	significant snp	AT4G11310	NA	0.679487	-20.1116	0.0695565	9.95556e-07	18
4	6882494	0.0989663	within 20 kb of a significant snp	AT4G11310	NA	0.662393	0.296442	0.000285567	6.29653e-08	18
4	6882772	0.0164443	within 20 kb of a significant snp	AT4G11310	NA	0.65812	0.0538787	9.29441e-06	6.29653e-08	18
4	6883070	0.0192154	within 20 kb of a significant snp	AT4G11310	NA	0.653846	0.0639916	1.26139e-05	6.29653e-08	18
4	6883153	0.54098	within 20 kb of a significant snp	AT4G11310	NA	0.636752	1.8816	0.00482833	6.29653e-08	18
4	8865608	4.45889	significant snp	AT4G15530	NA	0.282051	9.50334	0.070788	6.29653e-08	19
4	12455069	4.15692	significant snp	AT4G23980	NA	0.888889	-7.71994	0.0655243	0.000293882	20
4	13488324	0.211169	within 20 kb of a significant snp	AT4G26795	AT4G26790	0.239316	0.739549	0.00108315	6.29653e-08	21
4	13489650	4.86341	significant snp	AT4G26795	NA	0.32906	10.0698	0.077822	0.000631681	21
4	13491513	1.51219	within 20 kb of a significant snp	AT4G26800	NA	0.247863	8.48448	0.0197906	6.29653e-08	21
4	15475392	4.17217	significant snp	AT4G32000	NA	0.602564	-4.46022	0.0657903	0.0025099	22
4	15475569	0.466061	within 20 kb of a significant snp	AT4G32000	NA	0.487179	1.07761	0.00386065	0.0300349	22
4	15476563	0.916993	within 20 kb of a significant snp	AT4G32000	NA	0.555556	-1.76814	0.0102413	0.0181144	22
4	16898327	4.01583	significant snp	AT4G35600	NA	0.444444	22.9243	0.063062	6.29653e-08	23
4	16898938	0.400799	within 20 kb of a significant snp	AT4G35600	NA	0.393162	-1.54606	0.00306286	0.0203153	23
5	125596	0.369787	within 20 kb of a significant snp	AT5G01310	NA	0.811966	2.27376	0.00270111	0.027757	24
5	125815	3.16621	within 20 kb of a significant snp	AT5G01310	NA	0.82906	4.28984	0.0482211	0.0227364	24
5	125881	2.66424	within 20 kb of a significant snp	AT5G01310	NA	0.752137	3.78543	0.039476	0.0384063	24
5	126936	2.78992	within 20 kb of a significant snp	AT5G01310	NA	0.735043	3.98091	0.0416612	0.0468353	24
5	127060	4.40899	significant snp	AT5G01310	NA	0.730769	-8.76094	0.0699189	0.0370176	24
5	127074	1.27051	within 20 kb of a significant snp	AT5G01310	NA	0.735043	2.15176	0.0158229	0.0408009	24
5	128193	1.3768	within 20 kb of a significant snp	AT5G01310	NA	0.74359	2.30833	0.0175561	0.0461672	24
5	128528	1.3768	within 20 kb of a significant snp	AT5G01310	NA	0.722222	2.30833	0.0175561	0.0373974	24
5	129349	0.100739	within 20 kb of a significant snp	AT5G01320	NA	0.739316	0.440042	0.000294941	0.0388464	24
5	10065630	1.06461	within 20 kb of a significant snp	AT5G28056	NA	0.688034	-4.01957	0.0125315	0.0191138	25
5	10065786	1.43062	within 20 kb of a significant snp	AT5G28056	NA	0.653846	-2.6458	0.0184411	0.0151308	25
5	10065838	1.06461	within 20 kb of a significant snp	AT5G28056	NA	0.598291	-4.01957	0.0125315	0.00171172	25
5	10069217	0.0634514	within 20 kb of a significant snp	AT5G28060	NA	0.683761	-0.191862	0.000125511	0.0225821	25
5	10069279	0.301108	within 20 kb of a significant snp	AT5G28060	NA	0.679487	0.777753	0.0019473	6.29653e-08	25
5	10070192	0.524968	within 20 kb of a significant snp	AT5G28060	NA	0.67094	-1.23031	0.00461737	0.019143	25
5	10070252	0.484674	within 20 kb of a significant snp	AT5G28060	NA	0.683761	-1.15746	0.00409628	0.0158349	25
5	10070712	1.76363	within 20 kb of a significant snp	AT5G28060	NA	0.696581	-5.09357	0.0240032	0.0184982	25
5	10071007	1.16706	within 20 kb of a significant snp	AT5G28060	NA	0.581197	-2.08703	0.0141569	6.29653e-08	25
5	10071352	0.370957	within 20 kb of a significant snp	AT5G28060	NA	0.58547	-0.955767	0.00271453	0.00159139	25
5	10071411	0.0932711	within 20 kb of a significant snp	AT5G28060	NA	0.564103	-0.274689	0.000256294	6.29653e-08	25
5	10073260	0.860081	within 20 kb of a significant snp	AT5G28060	NA	0.58547	-1.68853	0.00937801	9.45417e-08	25
5	10073898	0.734705	within 20 kb of a significant snp	AT5G28060	NA	0.559829	1.51127	0.0075239	0.000203421	25
5	10073977	0.3462	within 20 kb of a significant snp	AT5G28060	NA	0.57265	0.891565	0.00243443	2.57615e-07	25
5	10074197	0.121858	within 20 kb of a significant snp	AT5G28060	NA	0.598291	0.389168	0.000415762	1.61881e-05	25
5	10074968	0.0424436	within 20 kb of a significant snp	AT5G28065	NA	0.547009	-0.13426	5.85821e-05	0.0101068	25
5	10075069	0.265154	within 20 kb of a significant snp	AT5G28065	NA	0.602564	0.817383	0.00158295	6.29653e-08	25
5	10076399	1.18929	within 20 kb of a significant snp	AT5G28065	NA	0.564103	2.17941	0.0145129	6.29653e-08	25
5	10080647	0.217038	within 20 kb of a significant snp	AT5G28065	NA	0.487179	0.577915	0.00113443	0.00301637	25
5	10080728	0.541763	within 20 kb of a significant snp	AT5G28065	NA	0.495726	-1.21848	0.0048387	6.29653e-08	25
5	10083421	4.21954	significant snp	AT5G28070	NA	0.581197	-7.73457	0.0666166	0.00083351	25
5	10085452	1.04685	within 20 kb of a significant snp	AT5G28073	NA	0.474359	-1.90885	0.0122525	0.000326642	25
5	10085921	0.123042	within 20 kb of a significant snp	AT5G28073	NA	0.461538	0.427593	0.000423014	6.29653e-08	25
5	10086922	0.964343	within 20 kb of a significant snp	AT5G28076	NA	0.632479	-3.63248	0.0109684	0.00470931	25
5	10087578	0.352439	within 20 kb of a significant snp	AT5G28076	NA	0.581197	1.19433	0.00250423	0.000831861	25
5	10088773	0.804354	within 20 kb of a significant snp	AT5G28076	NA	0.581197	-3.1943	0.00854518	6.29653e-08	25
5	15705771	0.0346274	within 20 kb of a significant snp	AT5G39220	NA	0.82906	0.109489	3.96318e-05	6.29653e-08	26
5	15706128	4.5309	significant snp	AT5G39220	NA	0.722222	-4.85059	0.0720418	6.29653e-08	26
5	15706252	0.802923	within 20 kb of a significant snp	AT5G39220	NA	0.833333	2.1402	0.00852397	6.29653e-08	26
5	17293239	0.172994	within 20 kb of a significant snp	AT5G43080	NA	0.512821	-0.493008	0.000770275	0.00292387	27
5	17293581	0.106025	within 20 kb of a significant snp	AT5G43080	NA	0.487179	0.324362	0.000323622	0.00626052	27
5	17294178	4.06218	significant snp	AT5G43080	NA	0.482906	6.87232	0.0638712	6.29653e-08	27
5	17294339	0.032334	within 20 kb of a significant snp	AT5G43080	NA	0.636752	-0.157978	3.47234e-05	6.29653e-08	27
5	17432763	4.05765	significant snp	AT5G43405	NA	0.769231	-4.62439	0.063792	6.29653e-08	28
5	19167626	4.0658	significant snp	AT5G47200	NA	0.92735	-6.38601	0.0639343	6.29653e-08	29
5	19213176	0.611973	within 20 kb of a significant snp	AT5G47350	NA	0.487179	1.3552	0.00578759	8.04255e-08	30
5	19213355	0.394515	within 20 kb of a significant snp	AT5G47350	NA	0.508547	0.966488	0.00298858	6.29653e-08	30
5	19213403	5.00454	significant snp	AT5G47350	NA	0.521368	-9.38913	0.0802704	6.29653e-08	30
5	19214222	0.639514	within 20 kb of a significant snp	AT5G47350	NA	0.517094	1.37866	0.00616929	0.00516545	30
5	19215175	0.397231	within 20 kb of a significant snp	AT5G47360	NA	0.376068	-0.974837	0.00302062	6.29653e-08	30
5	19222785	4.19446	significant snp	AT5G47380	NA	0.84188	-7.13056	0.0661792	6.29653e-08	30
5	19223444	3.78792	within 20 kb of a significant snp	AT5G47380	NA	0.534188	-6.49619	0.0590819	0.00128755	30
5	19223529	4.19446	significant snp	AT5G47380	NA	0.495726	7.13056	0.0661792	6.29653e-08	30
5	19223753	2.42618	within 20 kb of a significant snp	AT5G47380	NA	0.923077	-3.43264	0.0353487	0.0793317	30
5	19226175	2.87636	within 20 kb of a significant snp	AT5G47390	NA	0.867521	-6.48365	0.0431663	0.0258211	30
5	19226931	4.39514	significant snp	AT5G47390	NA	0.871795	-8.73373	0.0696776	0.0664675	30
5	19226950	0.638745	within 20 kb of a significant snp	AT5G47390	NA	0.82906	1.76541	0.00615856	0.0558323	30
5	19227497	3.78799	within 20 kb of a significant snp	AT5G47390	NA	0.884615	-8.05926	0.059083	0.0785833	30
5	19227605	3.87465	within 20 kb of a significant snp	AT5G47390	NA	0.876068	-7.98969	0.0605967	0.0688336	30
5	19227931	4.49784	significant snp	AT5G47390	NA	0.884615	-9.12532	0.0714663	0.0785833	30
5	19228471	0.137005	within 20 kb of a significant snp	AT5G47390	NA	0.871795	-0.457798	0.000512158	0.0597863	30
5	19229040	3.97418	within 20 kb of a significant snp	AT5G47400	NA	0.880342	-8.19761	0.0623348	0.0347832	30
5	19229149	5.22013	significant snp	AT5G47400	NA	0.876068	-8.00284	0.0840044	0.0553662	30
5	19229791	4.00159	significant snp	AT5G47400	NA	0.948718	-8.06051	0.0628134	6.29653e-08	30
5	19230139	4.09323	significant snp	AT5G47400	NA	0.91453	-8.39878	0.0644129	0.042907	30
5	19230184	4.00159	significant snp	AT5G47400	NA	0.923077	-8.06051	0.0628134	0.0726707	30
5	19231117	2.10409	within 20 kb of a significant snp	AT5G47400	NA	0.905983	-3.16693	0.0298	0.0392788	30
5	19231449	0.839317	within 20 kb of a significant snp	AT5G47400	NA	0.923077	1.82293	0.00906618	0.0622724	30
5	19232783	2.54114	within 20 kb of a significant snp	AT5G47420	NA	0.918803	-3.60191	0.0373395	0.0627742	30
5	19233918	4.00215	significant snp	AT5G47420	NA	0.92735	-8.08282	0.0628232	0.0743787	30
5	19234899	4.18729	significant snp	AT5G47420	NA	0.358974	8.34274	0.0660541	0.00744744	30
5	19236197	1.65335	within 20 kb of a significant snp	AT5G47430	NA	0.923077	-2.83192	0.0221469	0.062487	30
5	19236550	4.49784	significant snp	AT5G47430	NA	0.888889	-9.12532	0.0714663	0.0846963	30
5	19237030	1.96335	within 20 kb of a significant snp	AT5G47430	NA	0.918803	-3.13618	0.0273933	0.0639144	30
5	19237953	1.64476	within 20 kb of a significant snp	AT5G47430	NA	0.923077	-2.82283	0.0220029	0.0629074	30
5	19238585	2.02919	within 20 kb of a significant snp	AT5G47430	NA	0.918803	-3.10157	0.0285176	0.0677738	30
5	19239060	1.71939	within 20 kb of a significant snp	AT5G47430	NA	0.91453	-2.92149	0.023257	0.0592319	30
5	19239658	1.62714	within 20 kb of a significant snp	AT5G47430	NA	0.324786	2.70277	0.0217076	0.00637891	30
5	19241023	1.99264	within 20 kb of a significant snp	AT5G47430	NA	0.918803	-3.12703	0.027893	0.064651	30
5	19241189	1.93573	within 20 kb of a significant snp	AT5G47430	NA	0.918803	-3.14842	0.0269226	0.0701597	30
5	19242207	0.387646	within 20 kb of a significant snp	AT5G47435	NA	0.92735	-0.96525	0.00290796	0.0718212	30
5	19244121	0.27717	within 20 kb of a significant snp	AT5G47440	NA	0.324786	-0.836455	0.00170214	0.0132778	30
5	19248905	4.49784	significant snp	AT5G47450	NA	0.555556	-9.12532	0.0714663	6.29653e-08	30
5	19252389	0.208367	within 20 kb of a significant snp	AT5G47455	NA	0.893162	0.612104	0.00105895	0.0224978	30
5	19255653	1.03823	within 20 kb of a significant snp	AT5G47470	NA	0.92735	2.31411	0.0121173	0.0743787	30
5	25347138	4.13857	significant snp	AT5G63190	AT5G63195	0.92735	-7.03321	0.0652042	0.00618244	31
5	25348507	1.2567	within 20 kb of a significant snp	AT5G63190	NA	0.92735	-3.29969	0.0155992	0.00194033	31
5	25351118	1.16266	within 20 kb of a significant snp	AT5G63200	NA	0.92735	-3.22255	0.0140865	6.29653e-08	31
5	25351938	3.56984	within 20 kb of a significant snp	AT5G63200	NA	0.923077	-4.21714	0.0552717	6.29653e-08	31
5	25624883	0.012068	within 20 kb of a significant snp	AT5G64030	NA	0.764957	0.0488053	5.05439e-06	6.29653e-08	32
5	25625031	0.012068	within 20 kb of a significant snp	AT5G64030	NA	0.764957	0.0488053	5.05439e-06	6.29653e-08	32
5	25625701	0.112347	within 20 kb of a significant snp	AT5G64030	NA	0.764957	-0.68811	0.000359308	6.29653e-08	32
5	25628677	0.012068	within 20 kb of a significant snp	AT5G64040	NA	0.735043	0.0488053	5.05439e-06	6.29653e-08	32
5	25630146	0.0283461	within 20 kb of a significant snp	AT5G64050	NA	0.760684	-0.111898	2.69135e-05	6.29653e-08	32
5	25632767	2.52248	within 20 kb of a significant snp	AT5G64050	NA	0.764957	-5.30724	0.0370161	6.29653e-08	32
5	25633416	4.82226	significant snp	AT5G64060	NA	0.910256	-10.4598	0.0771075	1.57935e-06	32
5	25633838	2.35815	within 20 kb of a significant snp	AT5G64060	NA	0.769231	-3.63371	0.0341728	6.29653e-08	32
5	25635045	0.430797	within 20 kb of a significant snp	AT5G64060	NA	0.769231	1.55952	0.00342379	9.95563e-07	32
5	25638271	2.72182	within 20 kb of a significant snp	AT5G64070	NA	0.769231	-9.56667	0.0404768	6.29653e-08	32
5	25638447	0.449445	within 20 kb of a significant snp	AT5G64070	NA	0.764957	1.27705	0.00365319	6.29653e-08	32
5	25640504	5.82012	significant snp	AT5G64070	NA	0.760684	-14.6415	0.0943512	0.00628479	32
5	25645220	0.402323	within 20 kb of a significant snp	AT5G64080	NA	0.773504	1.1517	0.00308094	6.29653e-08	32
5	25653897	0.127878	within 20 kb of a significant snp	AT5G64110	NA	0.75641	0.873773	0.000453142	6.29653e-08	32
5	25657134	0.658304	within 20 kb of a significant snp	AT5G64110	NA	0.769231	1.48156	0.00643249	6.29653e-08	32
5	25657217	0.00747762	within 20 kb of a significant snp	AT5G64110	NA	0.769231	-0.0907341	1.96064e-06	6.29653e-08	32
Atwell S, Huang YS, Vilhjalmsson BJ, Willems G, Horton M, Li Y, Meng DZ, Platt A, Tarone AM, Hu TT, et al. 2010. Genome-wide association study of 107 phenotypes in Arabidopsis thaliana inbred lines. Nature 465: 627-631

## Sheet: Candidate genes
Table S6. Candidate genes for variation in response to P. xylostellaherbivory. Ch = Chromosome, SNPs in LD (LD ≥ 0.4) in a window of ± 20 kb from a significant SNP were considered to belong to the same QTL (Quantitative Trait Loci). First and last SNPs in LD are indicated. SNPs from 250 K chip were enriched with SNPs from from the 1001 genome project (see the Materials and Methods section for fur…
QTL	Ch	position	gene	Description	Mina	Maxa	Minb	Maxb	Minc	Maxc	MinJA	MaxJA	MinABA	MaxABA	MinET	MaxET
1	1	4266082	AT1G12520	copper chaperone for SOD1	-0.572651	0.363599	-1.19212	0.762569	-0.823	0.184	-0.2	0.2	-2	0.3	-0.7	0.7
1	1		AT1G12530	unknown protein	-0.491377	0.327292	-0.504315	0.270977	NA	NA	-0.1	0.2	-0.6	-0.3	-0.4	0.2
1	1		AT1G12540	basic helix-loop-helix (bHLH) DNA-binding superfamily protein	0.541001	5.12169	-2.87924	-2.65776	-0.22	-0.22	NA	NA	NA	NA	NA	NA
1	1	4275005	AT1G12550	D-isomer specific 2-hydroxyacid dehydrogenase family protein	-0.242087	0.660101	-0.49926	0.0829547	-0.878	-0.268	0	0.5	-0.4	0	0	0.4
2	1	4525155	AT1G13245	ROTUNDIFOLIA like 17	-1.58336	0.602201	-1.2628	0.921927	0	0	NA	NA	NA	NA	NA	NA
3	1	4555160	AT1G13300	myb-like transcription factor family protein	0	0	-0.221476	0	-0.456	0.349	-0.5	0	-0.7	0.1	-0.2	0.2
3	1	4555858	AT1G13300	myb-like transcription factor family protein	0	0	-0.221476	0	-0.456	0.349	-0.5	0	-0.7	0.1	-0.2	0.2
4	1	5774145	AT1G16880	uridylyltransferase-related	-0.403262	0.188976	-1.31224	0.253421	-0.65	-0.102	-0.4	-0.1	-0.4	0	-0.3	-0.1
4	1		AT1G16890	ubiquitin-conjugating enzyme 36	-0.155123	0.0987337	-0.393688	0.148998	-0.196	0.135	-0.1	0.2	-0.1	0.2	0	0.2
4	1		AT1G16900	Alg9-like mannosyltransferase family	-0.503236	-0.133319	-0.443765	0.319158	-0.493	2.01	-0.2	0	-0.3	0.1	0	0.1
4	1		AT1G16905	Curculin-like (mannose-binding) lectin family protein	0	0	-0.221476	0	NA	NA	NA	NA	NA	NA	NA	NA
4	1		AT1G16910	Protein of unknown function (DUF640)	-1.79106	1.34804	-0.200647	2.48161	-0.006	0.392	0	1.1	-0.6	1.1	-0.9	0.6
4	1		AT1G16916	unknown protein	-0.287016	0.195029	-0.692139	0.281147	NA	NA	NA	NA	NA	NA	NA	NA
4	1		AT1G16920	RAB GTPase homolog A1B	0.100544	1.08575	-0.667699	0.13009	-1.106	0.688	-0.3	0	-0.4	0	0	0.1
4	1	5791191	AT1G16930	F-box/RNI-like/FBD-like domains-containing protein	-0.292544	0.677614	-0.672797	0.533501	0	0	NA	NA	NA	NA	NA	NA
5	1	6725863	AT1G19430	S-adenosyl-L-methionine-dependent methyltransferases superfamily protein	-0.441829	-0.000497278	-0.275074	0.456969	-1.647	0.954	-0.4	0.3	-0.8	0.1	-0.2	0.1
5	1		AT1G19440	3-ketoacyl-CoA synthase 4	-0.37488	0.772741	-1.00809	0.576838	-0.66	0.303	-0.3	0	0.1	0.2	0	0.2
5	1		AT1G19450	Major facilitator superfamily protein	0.0954498	2.61426	-1.57507	0.343714	-0.081	0.819	-0.4	-0.1	-0.4	-0.1	-0.3	0
5	1		AT1G19460	Galactose oxidase/kelch repeat superfamily protein	0	0	-0.221476	0	NA	NA	-0.3	2.5	-1	0.6	0	2.3
5	1		AT1G19464	MICRORNA864A,	0.384065	0.384065	-0.221476	0	NA	NA	NA	NA	NA	NA	NA	NA
5	1		AT1G19470	Galactose oxidase/kelch repeat superfamily protein	-1.60546	-1.60546	-0.221476	0	-0.374	0.694	-0.3	2.5	-1	0.6	0	2.3
5	1		AT1G19480	DNA glycosylase superfamily protein	-0.245111	0.225865	-0.477383	0.0752577	NA	NA	-0.3	0.5	-0.3	0	0.1	0.3
5	1		AT1G19485	Transducin/WD40 repeat-like superfamily protein	-0.301241	0.25067	-0.507013	0.395228	0	0	-0.3	0	-0.3	0.1	-0.1	0.1
5	1		AT1G19490	Basic-leucine zipper (bZIP) transcription factor family protein	-1.15152	0.122002	-0.51823	2.67475	0.156	0.836	NA	NA	NA	NA	NA	NA
5	1		AT1G19500	unknown protein	-1.3968	-1.3968	-0.221476	0	NA	NA	-0.6	2.8	-0.4	2.5	-0.8	2.1
5	1	6756841	AT1G19510	RAD-like 5	-0.980032	1.51207	-2.13342	1.36524	NA	NA	0.1	0.9	-0.9	0.4	-0.9	0.4
6	1	11115350	AT1G31130	unknown protein	0.238982	1.16857	-0.248391	0.125635	-0.559	0.368	0	0.3	0	0.3	0	0.2
6	1	11115566	AT1G31130	unknown protein	0.238982	1.16857	-0.248391	0.125635	-0.559	0.368	0	0.3	0	0.3	0	0.2
7	1	11233971	AT1G31360	RECQ helicase L2	-0.320439	0.406787	-0.382231	0.0353654	0.008	1.676	-0.1	1.8	-1.1	1.2	0.1	1.7
7	1		AT1G31370	Ubiquitin-specific protease family C19-related protein	0	0	-0.221476	0	-0.217	0.621	-0.1	0.5	-0.5	1.3	-0.2	0.8
7	1		AT1G31380	TRAF-like family protein	0	0	-0.221476	0	NA	NA	-1	0.5	-1.6	0.9	-0.5	0.2
7	1		AT1G31390	TRAF-like family protein	0	0	-0.221476	0	NA	NA	NA	NA	NA	NA	NA	NA
7	1		AT1G31400	TRAF-like family protein	1.35897	1.35897	-0.221476	0	NA	NA	-0.1	1.3	0.4	1.9	-0.3	2
7	1		AT1G31410	putrescine-binding periplasmic protein-related	-0.280257	0.282035	-0.758854	0.0291307	-0.882	0.313	-0.1	0	-0.1	0.1	0	0.2
7	1		AT1G31420	Leucine-rich repeat protein kinase family protein	-0.546715	0.677755	-0.46685	0.229395	-0.882	0.272	-0.4	-0.3	-0.9	-0.2	-0.5	-0.4
7	1		AT1G31430	Pentatricopeptide repeat (PPR-like) superfamily protein	-1.02672	0.428261	-0.20773	0.255962	-1.01	0.576	-0.9	0.1	-0.2	0.6	-1.2	0.5
7	1	11257784	AT1G31440	SH3 domain-containing protein	-0.525348	-0.0997446	-0.423474	0.345476	-0.318	0.047	0	0	-0.3	0	-0.3	0.1
8	1	11281847	AT1G31530	DNAse I-like superfamily protein	0	0	-0.221476	0	-1.015	1.509	-1.7	0.1	-2.7	0	-2.1	2.1
8	1	11282070	AT1G31530	DNAse I-like superfamily protein	0	0	-0.221476	0	-1.015	1.509	-1.7	0.1	-2.7	0	-2.1	2.1
9	1	11326615	AT1G31650	RHO guanyl-nucleotide exchange factor 14	-0.733666	0.0495679	-0.659157	-0.0679006	-0.288	-0.021	-0.5	-0.1	-0.6	0	-0.1	0
9	1		AT1G31660	Encodes a protein that is a ribosome biogenesis co-factor	-0.16514	1.03754	-0.885022	0.23595	-0.081	0.087	-0.1	0.2	-1	-0.2	-0.1	0.1
9	1		AT1G31670	Copper amine oxidase family protein	0	0	-0.221476	0	-0.152	0.782	0.7	1	0.1	0.5	-0.2	0.6
9	1		AT1G31690	Copper amine oxidase family protein	1.92753	9.08704	-5.53564	-2.33741	-0.243	2.492	0.1	0.5	0	0.8	0	0.4
9	1		AT1G31710	Copper amine oxidase family protein	0.786971	6.0777	-0.942148	1.71781	-0.263	1.046	0.3	1.8	-0.2	0	-0.2	-0.2
9	1	11356843	AT1G31720	Protein of unknown function (DUF1218)	-0.368942	3.73847	-1.00326	3.09267	-0.392	-0.001	-0.1	0.1	-0.8	0.2	0.3	0.8
10	2	1666991	AT2G04760	Transposon element gene	0	0	-0.221476	0	NA	NA	-0.5	0.5	-1.2	1	-0.4	1.4
10	2	1667259	AT2G04770	Transposon element gene	0	0	-0.221476	0	NA	NA	-1.1	1.5	-2	2.7	-1.1	0.9
11	2	2421155	AT2G06180	hypothetical protein	0	0	-0.221476	0	NA	NA	-0.1	0.9	-0.9	0.4	0	1.6
11	2		AT2G06190	Transposon element gene	0	0	-0.221476	0	NA	NA	-0.6	0.5	-0.3	0.7	0	1.1
11	2		AT2G06200	growth-regulating factor 6	0	0	-0.221476	0	-0.738	0.07	-2.1	-0.7	-0.1	0.2	-0.3	0.6
11	2		AT2G06210	EARLY FLOWERING 8,	-0.0484667	0.256362	-0.292737	0.100426	-0.252	0.34	0.3	0.3	-0.1	0.1	-0.3	0
11	2		AT2G06220	pseudogene of unknown protein	0	0	-0.221476	0	NA	NA	-0.8	1.7	-0.6	0.9	-0.4	1.6
11	2		AT2G06230	unknown protein	0	0	-0.221476	0	-1.017	0.039	-0.7	-0.5	-0.9	-0.7	-1.8	-1.2
11	2		AT2G06235	hypothetical protein	0	0	-0.221476	0	NA	NA	NA	NA	NA	NA	NA	NA
11	2		AT2G06240	Transposon element gene	0	0	-0.221476	0	NA	NA	NA	NA	NA	NA	NA	NA
11	2	2450050	AT2G06245	hypothetical protein	0	0	-0.221476	0	NA	NA	NA	NA	NA	NA	NA	NA
12	2	8185981	AT2G18890	Protein kinase superfamily protein	-1.37452	1.56744	-1.50102	-0.671973	-0.649	0.099	-0.5	0.2	-0.2	1.2	-0.9	0
12	2		AT2G18900	Transducin/WD40 repeat-like superfamily protein	-0.665421	0.617795	-0.651165	0.682593	-0.566	1.18	-0.1	1	-0.8	-0.2	-0.2	0.4
12	2		AT2G18910	hydroxyproline-rich glycoprotein family protein	-0.25656	0.815482	-1.36175	0.705218	-0.63	0.217	-0.4	0	-1.5	0	-0.2	0
12	2		AT2G18915	LOV KELCH protein 2	-0.372257	0.255462	-0.420603	0.342099	NA	NA	-0.5	0	-0.1	0.1	0	0.2
12	2		AT2G18917	Potential natural antisense gene, locus overlaps with AT2G18920 and AT2G18915	-1.50381	2.15543	-0.349101	0.371211	NA	NA	NA	NA	NA	NA	NA	NA
12	2		AT2G18930	unknown protein	0	0	-0.221476	0	-0.126	0.279	-0.5	0.7	-1	0.3	-1.1	0.3
12	2		AT2G18940	Tetratricopeptide repeat (TPR)-like superfamily protein	-0.774631	0.383793	-1.01137	0.244216	-0.386	0.185	-0.3	-0.1	-1.1	0	-0.5	-0.2
12	2		AT2G18950	homogentisate phytyltransferase 1	-0.13942	1.02136	-0.592295	0.796175	0.043	1.908	0	0.4	0	0.1	-0.2	0
12	2	8219691	AT2G18960	H(+)-ATPase 1	-0.556402	0.301878	-0.433763	0.0774306	-0.572	0.557	0	0.1	0	0.1	0	0.1
13	3	568425	AT3G02650	Tetratricopeptide repeat (TPR)-like superfamily protein	-0.814521	0.356239	-0.659023	0.652497	-0.411	0.464	-0.3	0	-0.5	-0.3	-0.2	0.3
13	3		AT3G02660	Tyrosyl-tRNA synthetase, class Ib, bacterial/mitochondrial	-0.248129	0.19281	-0.725108	0.0405344	-0.567	-0.152	0	0.1	-0.1	0.1	0	0.1
13	3		AT3G02670	Glycine-rich protein family	0	0	-0.221476	0	-0.626	0.781	0.1	2.8	0	2.2	-0.9	2.1
13	3		AT3G02680	nijmegen breakage syndrome 1	-0.430439	0.409359	-0.327218	0.275784	-0.881	1.548	0	0.3	-0.9	0.2	-0.6	0.6
13	3	581289	AT3G02690	nodulin MtN21 /EamA-like transporter family protein	-0.59967	-0.0974693	-1.1149	0.112321	-0.983	-0.044	-0.4	0	-0.3	0	-0.2	0
14	3	6603869	AT3G19090	RNA-binding protein	-1.12947	2.50487	-1.24544	2.11661	-0.276	0.245	-0.1	0.2	-0.6	0	-0.1	0.4
15	3	10192289	AT3G27520	unknown protein	-1.23293	0.269744	-0.775397	0.404526	-0.384	-0.018	-0.5	0.3	-0.5	0	-0.1	0.2
15	3		AT3G27530	golgin candidate 6	-0.205847	0.249699	-0.424558	0.0177943	-0.481	0.139	-0.1	0.2	0.1	0.3	0	0.4
15	3		AT3G27540	beta-1,4-N-acetylglucosaminyltransferase family protein	-0.352383	1.62852	-1.07424	0.310707	-0.107	0.763	-0.2	-0.1	0	0.2	-0.1	0.1
15	3		AT3G27550	RNA-binding CRS1 / YhbY (CRM) domain protein	-1.30638	1.28997	-0.564453	0.871982	0.268	0.616	-0.3	-0.2	-1	0.5	-0.2	0.2
15	3	10211852	AT3G27560	Protein kinase superfamily protein	-0.303559	0.631314	-0.495729	0.243402	-0.366	0.111	-0.3	0	-0.2	0.1	0	0.2
16	3	17654583	AT3G47850	unknown protein	-0.177711	0.161938	-0.248865	0.302846	-1.477	-0.559	-0.3	0.2	-0.1	0.5	0	0.8
16	3		AT3G47860	chloroplastic lipocalin	-0.620666	0.445892	-1.42109	-0.128748	-1.11	0.317	-0.6	0	-0.2	0	-0.2	-0.2
16	3		AT3G47870	LOB domain-containing protein 27	2.42047	2.42047	0.381436	1.27197	-0.445	0.495	NA	NA	NA	NA	NA	NA
16	3		AT3G47875	Transposon element gene	0	0	-0.221476	0	NA	NA	NA	NA	NA	NA	NA	NA
16	3		AT3G47890	Ubiquitin carboxyl-terminal hydrolase-related protein	-0.498858	-0.107074	-0.206124	0.198188	NA	NA	-0.2	0.2	-0.4	0	0	0.1
16	3		AT3G47910	Ubiquitin carboxyl-terminal hydrolase-related protein	-0.37824	0.0196705	-0.20407	0.288253	-0.389	0.332	-0.2	0.2	-0.4	0	0	0.1
16	3	17683176	AT3G47920	unknown protein	0	0	-0.221476	0	-0.441	-0.036	NA	NA	NA	NA	NA	NA
17	3	21079906	AT3G56950	One of the Major Intrinsic Proteins(MIPs) which facilitate the passive transport of small molecules across membranes	-0.496376	0.29149	-1.08092	-0.0271744	-0.3	1.101	0	0	0	0.1	0	0.1
17	3	21086195	AT3G56950	One of the Major Intrinsic Proteins(MIPs) which facilitate the passive transport of small molecules across membranes	-0.496376	0.29149	-1.08092	-0.0271744	-0.3	1.101	0	0	0	0.1	0	0.1
18	4	6879549	AT4G11310	Papain family cysteine protease	0.269222	5.59009	-1.39753	1.83208	-0.209	3.35	0.4	1.3	-0.4	0.2	-0.3	0.1
18	4	6886765	AT4G11320	Papain family cysteine protease	1.39882	9.26324	-1.63436	1.53498	0.529	3.688	0.4	1.3	-0.4	0.2	-0.3	0.1
19	4	8860751	AT4G15510	Photosystem II reaction center PsbP family protein	-0.451873	0.128555	-1.68809	0.123256	-0.505	-0.205	-0.3	-0.1	-0.4	0.1	-0.2	0
19	4		AT4G15520	tRNA/rRNA methyltransferase (SpoU) family protein	-0.639772	0.170241	-0.348204	0.0126781	-0.688	-0.023	-0.1	0.4	-0.2	0.5	0	0.2
19	4	8867456	AT4G15530	pyruvate orthophosphate dikinase	-1.04319	0.143278	-0.531391	0.662185	-0.274	0.551	-0.1	0.2	-0.2	1.7	0	0.2
20	4	12454519	AT4G23980	auxin response factor 9	-0.361037	0.111191	-0.758061	-0.0545194	-1.296	-1.296	-0.1	0.1	-0.3	0.4	-0.1	0.3
20	4	12455069	AT4G23980	auxin response factor 9	-0.361037	0.111191	-0.758061	-0.0545194	-1.296	-1.296	-0.1	0.1	-0.3	0.4	-0.1	0.3
21	4	13488324	AT4G26790	GDSL-like Lipase/Acylhydrolase superfamily protein	-1.02091	0.593025	-1.15271	0.390465	-1.24	0.375	0.2	0.4	0	1.4	0.1	0.7
21	4	13491513	AT4G26795	Potential natural antisense gene, locus overlaps with AT4G26790	-0.647791	0.677064	-0.205124	0.54104	NA	NA	NA	NA	NA	NA	NA	NA
22	4	15475277	AT4G32000	Protein kinase superfamily protein	-0.447271	1.7764	-1.307	0.754576	NA	NA	NA	NA	NA	NA	NA	NA
22	4	15476563	AT4G32000	Protein kinase superfamily protein	-0.447271	1.7764	-1.307	0.754576	NA	NA	NA	NA	NA	NA	NA	NA
23	4	16898327	AT4G35600	Protein kinase superfamily protein	-0.64984	1.48835	-0.634143	0.113299	-0.45	-0.133	-0.1	0	-0.1	0.1	0.1	0.3
23	4	16898938	AT4G35600	Protein kinase superfamily protein	-0.64984	1.48835	-0.634143	0.113299	-0.45	-0.133	-0.1	0	-0.1	0.1	0.1	0.3
24	5	125596	AT5G01310	APRATAXIN-like	-0.316164	0.112696	-0.243831	0.443337	-0.452	0.145	-3.6	-0.9	-1	0.1	-2.9	-0.1
24	5	129444	AT5G01320	Thiamine pyrophosphate dependent pyruvate decarboxylase family protein	-1.35452	-0.455375	-0.314958	0.842897	-0.27	2.641	0.2	0.6	-1	-0.3	-0.5	-0.3
25	5	10070971	AT5G28056	Transposon element gene	0	0	-0.221476	0	NA	NA	NA	NA	NA	NA	NA	NA
25	5		AT5G28060	Ribosomal protein S24e family protein	-0.251423	0.919191	-0.963115	0.205053	-0.641	0.001	0	0.2	-0.2	0	0	0.2
25	5		AT5G28065	Transposon element gene	0	0	-0.221476	0	NA	NA	NA	NA	NA	NA	NA	NA
25	5		AT5G28067	Transposon element gene	0	0	-0.221476	0	NA	NA	NA	NA	NA	NA	NA	NA
25	5		AT5G28070	unknown protein	0	0	-0.221476	0	NA	NA	0	1.1	0.2	1.3	-0.5	1.4
25	5		AT5G28073	hypothetical protein	0	0	-0.221476	0	NA	NA	NA	NA	NA	NA	NA	NA
25	5	10089347	AT5G28076	hypothetical protein	0	0	-0.221476	0	NA	NA	NA	NA	NA	NA	NA	NA
26	5	15694986	AT5G39200	unknown protein	0	0	-0.221476	0	NA	NA	-0.2	1.6	-0.4	1.1	-0.5	1.5
26	5		AT5G39205	unknown protein	0	0	-0.221476	0	NA	NA	NA	NA	NA	NA	NA	NA
26	5		AT5G39210	chlororespiratory reduction 7	-1.07105	0.412347	-1.13486	0.598702	-1.486	0.043	-0.5	0	-1.2	0	-0.1	0
26	5	15707372	AT5G39220	alpha/beta-Hydrolases superfamily protein	-0.741496	1.9521	0.177642	0.909183	-0.641	0.719	-0.5	0	-0.6	0.1	-0.5	0.2
27	5	17293239	AT5G43080	cyclin-dependent protein kinase regulator activity	-0.125019	2.49309	-2.00204	-1.15384	-0.433	0.131	-0.6	-0.1	-0.9	0	-0.6	0.2
27	5	17294339	AT5G43080	cyclin-dependent protein kinase regulator activity	-0.125019	2.49309	-2.00204	-1.15384	-0.433	0.131	-0.6	-0.1	-0.9	0	-0.6	0.2
28	5	17432585	AT5G43405	unknown protein	0	0	-0.221476	0	NA	NA	NA	NA	NA	NA	NA	NA
28	5	17433100	AT5G43405	unknown protein	0	0	-0.221476	0	NA	NA	NA	NA	NA	NA	NA	NA
29	5	19159976	AT5G47180	Plant VAMP (vesicle-associated membrane protein) family protein	-0.416209	0.236167	-1.12852	1.17737	-0.792	0.167	-0.2	0	-0.1	0.8	-0.4	-0.1
29	5		AT5G47190	Ribosomal protein L19 family protein	-0.32139	0.734064	-0.865519	0.522653	-1.648	-0.271	-0.2	0	-0.2	0	-0.1	0
29	5		AT5G47200	RAB GTPase homolog 1A	0.368438	1.10402	-0.62393	0.855269	-0.106	1.501	0	0	0	1	-0.1	0.1
29	5	19169037	AT5G47210	Hyaluronan / mRNA binding family	-0.366142	0.461846	-0.528826	0.271799	-0.577	1.041	-0.2	0	-0.5	0	-0.2	0.2
30	5	19213050	AT5G47350	alpha/beta-Hydrolases superfamily protein	0	0	-0.221476	0	-0.24	0.802	-0.2	0.6	0	0.3	-0.1	0.6
30	5		AT5G47360	Tetratricopeptide repeat (TPR)-like superfamily protein	-0.66181	0.539172	-0.688916	0.356986	-0.997	2.139	-0.2	-0.1	-0.1	0.3	0.3	0.5
30	5		AT5G47370	Homeobox-leucine zipper protein 4 (HB-4) / HD-ZIP protein	-0.907268	1.00468	-0.109488	1.28099	-0.572	0.002	-1.2	-0.8	-0.6	0.7	-0.1	0.4
30	5		AT5G47380	Protein of unknown function, DUF547	-0.721692	1.72455	-1.86956	-0.137307	-0.838	0.714	-1	-0.5	0	0.3	-0.3	0.2
30	5		AT5G47390	myb-like transcription factor family protein	-0.702744	0.00269049	-0.933889	-0.0100412	-0.406	0.04	-1	-0.5	0.2	0.6	-0.4	0
30	5		AT5G47400	unknown protein	-0.967338	-0.207391	-0.943457	0.829174	-0.23	1.669	-0.1	0	-0.2	0	0	0.2
30	5		AT5G47420	Tryptophan RNA-binding attenuator protein-like	-0.657112	0.653623	-0.901403	-0.469987	NA	NA	-0.7	0.1	-0.3	0	-0.4	0
30	5		AT5G47430	DWNN domain, a CCHC-type zinc finger	-0.270034	0.384497	-0.0993518	0.529544	-0.079	1.675	-0.5	0.1	-0.2	0.4	0.2	0.8
30	5		AT5G47435	formyltetrahydrofolate deformylase, putative	-0.0657027	0.322849	-0.363904	0.201478	0	0	-0.2	0	0	0.1	-0.1	0
30	5		AT5G47440	Plant protein of unknown function (DUF828) with plant pleckstrin homology-like region	-1.02406	1.14598	-2.53198	-0.161826	0.03	0.514	-1	-0.1	-0.8	0	-1.1	0.5
30	5		AT5G47445	Transposon element gene	0	0	-0.221476	0	NA	NA	NA	NA	NA	NA	NA	NA
30	5		AT5G47450	Tonoplast intrinsic protein	-2.58741	3.30232	-0.221476	0	-0.849	0.136	-0.6	0.1	0.1	0.9	-0.3	0.3
30	5		AT5G47455	unknown protein	-0.396891	0.753699	-0.612259	0.28711	NA	NA	-0.3	0.1	-0.4	0.2	-0.3	0
30	5		AT5G47460	Pentatricopeptide repeat (PPR) superfamily protein	-0.945957	0.560905	-0.308385	0.357626	-0.599	-0.046	0.1	0.6	-0.5	0.6	-0.3	0.6
30	5		AT5G47470	Nodulin MtN21 /EamA-like transporter family protein	-2.90899	1.73648	-2.52634	1.3884	-0.766	0.217	0	0.1	-1	0.9	-0.2	0.5
31	5	25343232	AT5G63180	Pectin lyase-like superfamily protein	-0.507807	1.3533	-5.24455	-0.930136	-1.043	-0.19	-0.2	0.4	-2.3	0.2	-0.6	0.3
31	5		AT5G63195	Potential natural antisense gene, locus overlaps with AT5G63190	-1.50351	1.01519	-0.295426	0.833615	NA	NA	NA	NA	NA	NA	NA	NA
31	5		AT5G63190	MA3 domain-containing protein	-1.42374	0.117161	-0.468315	0.538866	-0.847	-0.256	-0.3	-0.1	0.2	1	-0.1	0.1
31	5		AT5G63200	tetratricopeptide repeat (TPR)-containing protein	-0.172712	0.236501	-0.219295	0.39838	-0.295	0.35	0	0.4	-0.5	0.2	-0.2	0.3
31	5	25356083	AT5G63220	unknown protein	-0.0606153	0.309093	-0.430815	0.204439	-0.107	0.156	0.1	0.4	-0.2	0.2	0.3	0.4
32	5	25622141	AT5G64020	TRICHOME BIREFRINGENCE-LIKE 14	-0.141397	0.542472	-0.488404	0.272624	-0.049	0.514	NA	NA	NA	NA	NA	NA
32	5		AT5G64030	S-adenosyl-L-methionine-dependent methyltransferases superfamily protein	-0.162937	0.444903	-0.405959	0.334213	-0.589	0.029	-0.3	0	-0.3	0	0	0.2
32	5		AT5G64040	photosystem I reaction center subunit PSI-N, chloroplast, putative / PSI-N, putative (PSAN)	-0.320192	0.846304	-2.49872	0.097572	-1.066	-0.068	-0.2	-0.2	-0.2	-0.1	-0.3	-0.2
32	5		AT5G64050	glutamate tRNA synthetase	-0.364574	0.139337	-0.589518	0.175921	-0.332	0.02	-0.3	0	-0.3	0	-0.5	0.6
32	5		AT5G64060	NAC domain containing protein 103	-0.25736	1.87345	-0.932678	0.790333	-1.418	0.671	-0.8	0	-0.8	0.1	-0.3	0.9
32	5		AT5G64070	phosphatidylinositol 4-OH kinase beta1	-0.415438	-0.0692105	-0.244436	0.15655	-1.064	0.157	-0.1	0.3	0	0.2	0.1	0.4
32	5		AT5G64080	Bifunctional inhibitor/lipid-transfer protein/seed storage 2S albumin superfamily protein	-0.289098	1.52925	0.464829	2.49023	-0.621	1.542	-0.2	0	0	1	-0.1	0.1
32	5		AT5G64090	FUNCTIONS IN	-0.0353974	0.417228	-0.266634	0.242032	0.116	0.403	-0.4	0	-0.4	0	-0.1	0.3
32	5		AT5G64100	Peroxidase superfamily protein	-1.0466	1.00363	-0.221476	0	-0.302	0.112	-1.3	-0.2	-1.5	-0.1	0	0.6
32	5		AT5G64110	Peroxidase superfamily protein	-0.693205	0.0267101	-0.221476	0	-0.082	0.38	-0.9	1	-0.2	0.8	0.1	1
32	5	25660055	AT5G64120	Peroxidase superfamily protein	-0.587166	1.95767	-2.47282	0.697869	NA	NA	-0.7	0.4	-0.8	0	-0.5	0.3
Davila Olivas NH, Coolen S, Huang P, Severing E, van Verk MC, Hickman R, Wittenberg AHJ, De Vos M, Prins M, van Loon JJA et al. 2016. Effect of prior drought and pathogen stress on Arabidopsis transcriptome changes to caterpillar herbivory New Phytologist 210: 1344-1356
Ehlting J, Chowrira SG, Mattheus N, Aeschliman DS, Arimura GI, Bohlmann J. 2008. Comparative transcriptome analysis of Arabidopsis thaliana infested by diamond back moth (Plutella xylostella) larvae reveals signatures of stress response, secondary metabolism, and signalling. BMC Genomics 9: 20.
